# Supplementary material for: Anaerobic methane oxidation coupled to manganese reduction by members of the Methanoperedenaceae
Source: ISME J. 2020 Jan 27;14(4):1030–41. doi: 10.1038/s41396-020-0590-x (PMC7082337; doi:10.1038/s41396-020-0590-x)
Supplement: Supplementary file 2 — Suppl. Dataset 1 [file 41396_2020_590_MOESM2_ESM.xlsx]

## Sheet: MAG annotation
Genome ID	gene_id	KO	uniref	uniref organism	Prokka_annotation	KO	KO annotation	KO gene	MHCs ≥3 CXXCH	mRNA-TPM
Ca. M. ferrireducens’	M.ferri_01656	#N/A	Uncharacterized protein	Desulfuromonadales bacterium C00003096	Cytochrome c7 c	#N/A	#N/A	#N/A	51	4.01641
Ca. M. ferrireducens’	M.ferri_01289	#N/A	Uncharacterized protein	Ferroglobus placidus (strain DSM 10642 / AEDII12DO)	Cytochrome c7 c	#N/A	#N/A	#N/A	40	4.07052
Ca. M. ferrireducens’	M.ferri_02904	#N/A	IPT/TIG domain-containing protein	Candidatus Methanoperedens nitroreducens	Cytochrome c7 c	#N/A	#N/A	#N/A	28	0.676834
Ca. M. ferrireducens’	M.ferri_00009	#N/A	Uncharacterized protein (Fragment)	Candidatus Methanoperedens sp. BLZ1	Cytochrome c7 c	#N/A	#N/A	#N/A	25	2.75609
Ca. M. ferrireducens’	M.ferri_00737	#N/A	Uncharacterized protein	Candidatus Methanoperedens nitroreducens	Cytochrome c7 c	#N/A	#N/A	#N/A	25	4.63912
Ca. M. ferrireducens’	M.ferri_00740	#N/A	Uncharacterized protein	Ferroglobus placidus (strain DSM 10642 / AEDII12DO)	Cytochrome c7 c	#N/A	#N/A	#N/A	24	5.98879
Ca. M. ferrireducens’	M.ferri_02402	#N/A	Uncharacterized protein	Candidatus Methanoperedens nitroreducens	Cytochrome c7 c	#N/A	#N/A	#N/A	22	2.85674
Ca. M. ferrireducens’	M.ferri_02849	#N/A	Doubled CXXCH motif protein	Candidatus Methanoperedens sp. BLZ1	Cytochrome c7 c	#N/A	#N/A	#N/A	17	2.9515
Ca. M. ferrireducens’	M.ferri_00760	#N/A	Cytochrome c nitrite reductase pentaheme subunit (Fragment)	Candidatus Methanoperedens sp. BLZ1	Cytochrome c7 c	#N/A	#N/A	#N/A	16	3.3124
Ca. M. ferrireducens’	M.ferri_00445	#N/A	Uncharacterized protein	Bacteroidetes bacterium RBG_19FT_COMBO_42_7	Cytochrome c7 c	#N/A	#N/A	#N/A	15	0.209229
Ca. M. ferrireducens’	M.ferri_00444	#N/A	Uncharacterized protein	Bacteroidetes bacterium RBG_19FT_COMBO_42_7	Cytochrome c7 c	#N/A	#N/A	#N/A	14	1.17934
Ca. M. ferrireducens’	M.ferri_00131	K02569	Uncharacterized protein	Candidatus Methanoperedens sp. BLZ1	Cytochrome c-type protein NrfH	K02569	cytochrome c-type protein NapC	napC	13	9.8882
Ca. M. ferrireducens’	M.ferri_00441	K09607	Uncharacterized protein	Candidatus Methanoperedens nitroreducens	Bacillopeptidase F	K09607	immune inhibitor A	ina	13	0.516389
Ca. M. ferrireducens’	M.ferri_00442	#N/A	Uncharacterized protein	Bacteroidetes bacterium RBG_19FT_COMBO_42_7	Cytochrome c7 c	#N/A	#N/A	#N/A	13	3.80285
Ca. M. ferrireducens’	M.ferri_00443	#N/A	Uncharacterized protein	Bacteroidetes bacterium RBG_19FT_COMBO_42_7	Cytochrome c7 c	#N/A	#N/A	#N/A	13	1.48882
Ca. M. ferrireducens’	M.ferri_00002	#N/A	hypothetical protein	Thermodesulfobacterium hydrogeniphilum	Cytochrome c3	#N/A	#N/A	#N/A	12	0
Ca. M. ferrireducens’	M.ferri_01284	#N/A	hypothetical protein	Thermodesulfobacterium hydrogeniphilum	Cytochrome c7 c	#N/A	#N/A	#N/A	12	0
Ca. M. ferrireducens’	M.ferri_00007	#N/A	Uncharacterized protein (Fragment)	Candidatus Methanoperedens sp. BLZ1	cytochrome c nitrite reductase pentaheme subunit	#N/A	#N/A	#N/A	11	3.84611
Ca. M. ferrireducens’	M.ferri_01868	#N/A	Class III cytochrome C family protein	Candidatus Methanoperedens sp. BLZ1	Cytochrome c3	#N/A	#N/A	#N/A	11	5.04863
Ca. M. ferrireducens’	M.ferri_00027	#N/A	IPT/TIG domain-containing protein	Candidatus Methanoperedens nitroreducens	Cytochrome c7 c	#N/A	#N/A	#N/A	8	0.450924
Ca. M. ferrireducens’	M.ferri_00029	#N/A	Uncharacterized protein (Fragment)	Candidatus Methanoperedens sp. BLZ1	Carboxypeptidase regulatory-like domain protein	#N/A	#N/A	#N/A	8	7.19223
Ca. M. ferrireducens’	M.ferri_00739	#N/A	Cytochrome c	Geobacter metallireducens (strain GS-15 / ATCC 53774 / DSM 7210)	IPT/TIG domain protein	#N/A	#N/A	#N/A	8	6.52421
Ca. M. ferrireducens’	M.ferri_00741	#N/A	Cytochrome C	Geobacter pickeringii	hypothetical protein	#N/A	#N/A	#N/A	8	1.40785
Ca. M. ferrireducens’	M.ferri_00742	#N/A	IPT/TIG domain-containing protein	Candidatus Methanoperedens nitroreducens	IPT/TIG domain protein	#N/A	#N/A	#N/A	8	2.25163
Ca. M. ferrireducens’	M.ferri_00743	#N/A	IPT/TIG domain-containing protein	Candidatus Methanoperedens nitroreducens	IPT/TIG domain protein	#N/A	#N/A	#N/A	8	6.25411
Ca. M. ferrireducens’	M.ferri_02546	K10535	Uncharacterized protein	Candidatus Methanoperedens sp. BLZ1	Hydroxylamine oxidoreductase	K10535	hydroxylamine dehydrogenase	hao	8	3.23864
Ca. M. ferrireducens’	M.ferri_01807	#N/A	Class III cytochrome C family protein	Candidatus Methanoperedens sp. BLZ1	High-molecular-weight cytochrome c	#N/A	#N/A	#N/A	7	1.85417
Ca. M. ferrireducens’	M.ferri_00020	#N/A	Uncharacterized protein	Geoglobus acetivorans	Cytochrome c7 c	#N/A	#N/A	#N/A	6	0
Ca. M. ferrireducens’	M.ferri_00132	#N/A	Uncharacterized protein	Candidatus Methanoperedens sp. BLZ1	Cytochrome c7 c	#N/A	#N/A	#N/A	6	1.12662
Ca. M. ferrireducens’	M.ferri_00136	#N/A	Uncharacterized protein	Candidatus Methanoperedens sp. BLZ1	Cytochrome c3	#N/A	#N/A	#N/A	6	3.10574
Ca. M. ferrireducens’	M.ferri_00800	#N/A	Formate-dependent nitrite reductase, periplasmic cytochrome c552 subunit	Candidatus Methanoperedens nitroreducens	Cytochrome c7 c	#N/A	#N/A	#N/A	6	0.164488
Ca. M. ferrireducens’	M.ferri_01295	#N/A	#N/A	#N/A	hypothetical protein	#N/A	#N/A	#N/A	6	0
Ca. M. ferrireducens’	M.ferri_01347	#N/A	Uncharacterized protein	Candidatus Methanoperedens sp. BLZ1	hypothetical protein	#N/A	#N/A	#N/A	6	0
Ca. M. ferrireducens’	M.ferri_02449	#N/A	Doubled CXXCH motif protein	Candidatus Methanoperedens sp. BLZ1	Cytochrome c7 c	#N/A	#N/A	#N/A	6	3.14182
Ca. M. ferrireducens’	M.ferri_02450	#N/A	Doubled CXXCH motif protein	Candidatus Methanoperedens sp. BLZ1	Cytochrome c7 c	#N/A	#N/A	#N/A	6	2.48008
Ca. M. ferrireducens’	M.ferri_01655	#N/A	Uncharacterized protein	Candidatus Methanoperedens sp. BLZ1	hypothetical protein	#N/A	#N/A	#N/A	5	1.91368
Ca. M. ferrireducens’	M.ferri_02694	#N/A	Uncharacterized protein	Candidatus Methanoperedens sp. BLZ1	hypothetical protein	#N/A	#N/A	#N/A	5	3.68181
Ca. M. ferrireducens’	M.ferri_00004	#N/A	Uncharacterized protein	Candidatus Methanoperedens sp. BLZ1	Cytochrome c7 c	#N/A	#N/A	#N/A	4	1.39859
Ca. M. ferrireducens’	M.ferri_00016	#N/A	Uncharacterized protein (Fragment)	Candidatus Methanoperedens sp. BLZ1	Carboxypeptidase regulatory-like domain protein	#N/A	#N/A	#N/A	4	2.24977
Ca. M. ferrireducens’	M.ferri_01279	K00117	Plastocyanin/azurin family copper binding protein (Fragment)	Candidatus Methanoperedens sp. BLZ1	Quinoprotein glucose dehydrogenase B	K00117	quinoprotein glucose dehydrogenase	gcd	4	2.45992
Ca. M. ferrireducens’	M.ferri_01294	#N/A	Uncharacterized protein	Candidatus Syntrophoarchaeum caldarius	Cytochrome c7 c	#N/A	#N/A	#N/A	4	0.859507
Ca. M. ferrireducens’	M.ferri_00135	#N/A	Uncharacterized protein	Candidatus Methanoperedens sp. BLZ1	hypothetical protein	#N/A	#N/A	#N/A	3	4.70764
Ca. M. ferrireducens’	M.ferri_00708	#N/A	Uncharacterized protein	Chloroflexi bacterium RBG_16_50_9	hypothetical protein	#N/A	#N/A	#N/A	3	5.26414
Ca. M. ferrireducens’	M.ferri_01206	K15862	Cbb3-type cytochrome oxidase, subunit 1	Methanolobus tindarius DSM 2278	Cytochrome c oxidase subunit 1 , bacteroid	K15862	cytochrome c oxidase cbb3-type subunit I/II	ccoNO	3	0.325809
Ca. M. ferrireducens’	M.ferri_01285	#N/A	Uncharacterized protein	Candidatus Methanoperedens nitroreducens	hypothetical protein	#N/A	#N/A	#N/A	3	2.79504
Ca. M. ferrireducens’	M.ferri_01399	K03686	Chaperone protein DnaJ	Candidatus Methanoperedens sp. BLZ1	Chaperone protein DnaJ	K03686	molecular chaperone DnaJ	dnaJ	3	0
Ca. M. ferrireducens’	M.ferri_02198	#N/A	Uncharacterized protein	Chloroflexi bacterium RBG_16_50_9	hypothetical protein	#N/A	#N/A	#N/A	3	0.509072
Ca. M. ferrireducens’	M.ferri_00001	#N/A	Cell surface protein (Fragment)	Candidatus Methanoperedens sp. BLZ1	hypothetical protein	#N/A	#N/A	#N/A		0.830272
Ca. M. ferrireducens’	M.ferri_00003	#N/A	#N/A	#N/A	hypothetical protein	#N/A	#N/A	#N/A		0
Ca. M. ferrireducens’	M.ferri_00005	K13280	Peptidase S24/S26A/S26B, conserved region	Archaeoglobus veneficus	Signal peptidase I W	K13280	signal peptidase I	SEC11, sipW		7.44024
Ca. M. ferrireducens’	M.ferri_00006	#N/A	Uncharacterized protein	Candidatus Methanoperedens sp. BLZ1	Dolichyl-phosphate-mannose-protein mannosyltransferase	#N/A	#N/A	#N/A		3.73622
Ca. M. ferrireducens’	M.ferri_00008	#N/A	Uncharacterized protein	Bacteroidetes bacterium RBG_19FT_COMBO_42_7	BNR repeat-like domain protein	#N/A	#N/A	#N/A		1.75658
Ca. M. ferrireducens’	M.ferri_00010	K04034	Magnesium-protoporphyrin IX monomethyl ester oxidative cyclase	Nitrospirae bacterium GWC2_57_13	2-hydroxyethylphosphonate methyltransferase	K04034	anaerobic magnesium-protoporphyrin IX monomethyl ester cyclase	bchE		4.56736
Ca. M. ferrireducens’	M.ferri_00011	#N/A	Ser-Thr-rich glycosyl-phosphatidyl-inositol-anchored membrane family protein (Fragment)	Candidatus Methanoperedens sp. BLZ1	Ser-Thr-rich glycosyl-phosphatidyl-inositol-anchored membrane family protein	#N/A	#N/A	#N/A		2.64712
Ca. M. ferrireducens’	M.ferri_00012	#N/A	hypothetical protein	Methanococcoides burtonii	hypothetical protein	#N/A	#N/A	#N/A		0
Ca. M. ferrireducens’	M.ferri_00013	K04084	UPI0009DFA12A related cluster	unknown	Thiol:disulfide interchange protein DsbD	K04084	thiol:disulfide interchange protein DsbD	dsbD		1.98635
Ca. M. ferrireducens’	M.ferri_00014	K07399	Uncharacterized protein	Halobacteroidaceae bacterium T328-2	Cytochrome c biogenesis protein CcsB	K07399	cytochrome c biogenesis protein	resB, ccs1		2.6098
Ca. M. ferrireducens’	M.ferri_00015	K02497	Cytochrome c assembly protein	Halobacteroidaceae bacterium T328-2	Cytochrome c biogenesis protein CcsA	K02497	HemX protein	hemX		2.60605
Ca. M. ferrireducens’	M.ferri_00017	K17734	Uncharacterized protein	Candidatus Bathyarchaeota archaeon RBG_13_38_9	Serine protease AprX	K17734	serine protease AprX	aprX		4.26997
Ca. M. ferrireducens’	M.ferri_00018	#N/A	Uncharacterized protein	Candidatus Syntrophoarchaeum butanivorans	hypothetical protein	#N/A	#N/A	#N/A		0.563958
Ca. M. ferrireducens’	M.ferri_00019	#N/A	Uncharacterized protein	Methanosarcina	hypothetical protein	#N/A	#N/A	#N/A		3.53893
Ca. M. ferrireducens’	M.ferri_00021	K07114	Uncharacterized protein	unclassified Candidatus Altiarchaeales	von Willebrand factor type A domain protein	K07114	Ca-activated chloride channel homolog	yfbK		0
Ca. M. ferrireducens’	M.ferri_00022	#N/A	N-terminal double-transmembrane domain-containing protein	Methanohalobium evestigatum	hypothetical protein	#N/A	#N/A	#N/A		0.220519
Ca. M. ferrireducens’	M.ferri_00023	#N/A	Uncharacterized protein	Methanohalophilus	hypothetical protein	#N/A	#N/A	#N/A		9.5199
Ca. M. ferrireducens’	M.ferri_00024	#N/A	#N/A	#N/A	hypothetical protein	#N/A	#N/A	#N/A		0
Ca. M. ferrireducens’	M.ferri_00025	K03654	DNA helicase RecQ	Candidatus Methanoperedens sp. BLZ1	ATP-dependent DNA helicase RecQ	K03654	ATP-dependent DNA helicase RecQ	recQ		0.631051
Ca. M. ferrireducens’	M.ferri_00026	#N/A	Putative transcriptional regulator	Candidatus Methanoperedens nitroreducens	Helix-turn-helix domain protein	#N/A	#N/A	#N/A		5.60434
Ca. M. ferrireducens’	M.ferri_00028	K01342	hypothetical protein	Candidatus Methanoperedens nitroreducens	Subtilisin NAT	K01342	subtilisin	aprE		0
Ca. M. ferrireducens’	M.ferri_00030	#N/A	Uncharacterized protein	Candidatus Methanoperedens sp. BLZ1	Carboxypeptidase regulatory-like domain protein	#N/A	#N/A	#N/A		8.43202
Ca. M. ferrireducens’	M.ferri_00031	#N/A	Uncharacterized protein	Candidatus Sungbacteria bacterium RIFCSPHIGHO2_01_FULL_47_32	Oxygen-insensitive NADPH nitroreductase	#N/A	#N/A	#N/A		2.6013
Ca. M. ferrireducens’	M.ferri_00032	#N/A	hypothetical protein	Orenia marismortui	hypothetical protein	#N/A	#N/A	#N/A		0.684392
Ca. M. ferrireducens’	M.ferri_00033	K00568	SAM-dependent methyltransferase	Candidatus Methanoperedens sp. BLZ1	bifunctional 3-demethylubiquinone-9 3-methyltransferase/ 2-octaprenyl-6-hydroxy phenol methylase	K00568	2-polyprenyl-6-hydroxyphenyl methylase / 3-demethylubiquinone-9 3-methyltransferase	ubiG		0
Ca. M. ferrireducens’	M.ferri_00034	K07027	Uncharacterized protein	Candidatus Methanoperedens sp. BLZ1	Lysylphosphatidylglycerol synthase TM region	K07027	glycosyltransferase 2 family protein	K07027		0
Ca. M. ferrireducens’	M.ferri_00035	K00721	Dolichyl-phosphate beta-D-mannosyltransferase	Candidatus Methanoperedens sp. BLZ1	Polyprenol monophosphomannose synthase	K00721	dolichol-phosphate mannosyltransferase	DPM1		2.07425
Ca. M. ferrireducens’	M.ferri_00036	#N/A	Uncharacterized protein	Candidatus Methanoperedens sp. BLZ1	hypothetical protein	#N/A	#N/A	#N/A		3.6532
Ca. M. ferrireducens’	M.ferri_00037	K06921	Archaeal ATPase	Candidatus Methanoperedens sp. BLZ1	Archaea bacterial proteins of unknown function	K06921	uncharacterized protein	K06921		0
Ca. M. ferrireducens’	M.ferri_00038	K01784	NAD-dependent epimerase/dehydratase	Caldithrix abyssi DSM 13497	UDP-glucose 4-epimerase	K01784	UDP-glucose 4-epimerase	galE, GALE		0.880592
Ca. M. ferrireducens’	M.ferri_00039	#N/A	Uncharacterized protein	Chloroflexi bacterium RBG_16_52_11	hypothetical protein	#N/A	#N/A	#N/A		2.61958
Ca. M. ferrireducens’	M.ferri_00040	K20444	Putative glycosyltransferase	Candidatus Methanoperedens nitroreducens	Hyaluronan synthase	K20444	O-antigen biosynthesis protein	rfbC		3.16094
Ca. M. ferrireducens’	M.ferri_00041	K20444	Methyltransferase	Anabaena sp. CRKS33	Glycine/sarcosine/dimethylglycine N-methyltransferase	K20444	O-antigen biosynthesis protein	rfbC		0
Ca. M. ferrireducens’	M.ferri_00042	K20444	Uncharacterized protein	Paenibacillus amylolyticus	Alpha-D-kanosaminyltransferase	K20444	O-antigen biosynthesis protein	rfbC		2.63599
Ca. M. ferrireducens’	M.ferri_00043	K09691	Polysaccharide ABC transporter ATP-binding protein (Fragment)	Candidatus Methanoperedens sp. BLZ1	Teichoic acids export ATP-binding protein TagH	K09691	lipopolysaccharide transport system ATP-binding protein	ABC-2.LPSE.A		8.02909
Ca. M. ferrireducens’	M.ferri_00044	K09690	Polysaccharide ABC transporter permease (Fragment)	Candidatus Methanoperedens sp. BLZ1	Teichoic acid translocation permease protein TagG	K09690	lipopolysaccharide transport system permease protein	ABC-2.LPSE.P		1.2356
Ca. M. ferrireducens’	M.ferri_00045	K00973	Glucose-1-phosphate thymidylyltransferase	Candidatus Methanoperedens sp. BLZ1	Glucose-1-phosphate thymidylyltransferase	K00973	glucose-1-phosphate thymidylyltransferase	E2.7.7.24, rfbA, rffH		5.934
Ca. M. ferrireducens’	M.ferri_00046	K00067	dTDP-4-dehydrorhamnose reductase	Candidatus Methanoperedens sp. BLZ1	dTDP-4-dehydrorhamnose reductase	K00067	dTDP-4-dehydrorhamnose reductase	rfbD, rmlD		1.36115
Ca. M. ferrireducens’	M.ferri_00047	K01710	dTDP-glucose 4,6-dehydratase	Candidatus Methanoperedens sp. BLZ1	dTDP-glucose 4,6-dehydratase	K01710	dTDP-glucose 4,6-dehydratase	E4.2.1.46, rfbB, rffG		2.86951
Ca. M. ferrireducens’	M.ferri_00048	K01790	dTDP-4-dehydrorhamnose 3,5-epimerase	Candidatus Methanoperedens sp. BLZ1	UDP-2-acetamido-2,6-beta-L-arabino-hexul-4-ose reductase	K01790	dTDP-4-dehydrorhamnose 3,5-epimerase	rfbC, rmlC		6.57754
Ca. M. ferrireducens’	M.ferri_00049	K07011	Glycosyl transferase	Candidatus Methanoperedens sp. BLZ1	N-acetylglucosaminyl-diphospho-decaprenol L-rhamnosyltransferase	K07011	uncharacterized protein	K07011		2.47608
Ca. M. ferrireducens’	M.ferri_00050	K12992	Dolichyl-phosphate mannose synthase-like protein	Candidatus Methanoperedens sp. BLZ1	Putative mycofactocin biosynthesis glycosyltransferase MftF	K12992	rhamnosyltransferase	rfbN		3.56245
Ca. M. ferrireducens’	M.ferri_00051	#N/A	Rubrerythrin	Candidatus Methanoperedens sp. BLZ1	Rubrerythrin	#N/A	#N/A	#N/A		0.268242
Ca. M. ferrireducens’	M.ferri_00052	K03892	Menaquinone biosynthesis methyltransferase	Candidatus Methanoperedens sp. BLZ1	Ubiquinone/menaquinone biosynthesis C-methyltransferase UbiE	K03892	ArsR family transcriptional regulator, arsenate/arsenite/antimonite-responsive transcriptional repressor	arsR		0
Ca. M. ferrireducens’	M.ferri_00053	K00205	Polyferredoxin	Candidatus Methanoperedens sp. BLZ1	NADH dehydrogenase subunit I	K00205	4Fe-4S ferredoxin	fwdF, fmdF		3.65073
Ca. M. ferrireducens’	M.ferri_00054	K03388	Polyferredoxin, heterodixulfide reductase subunit A	Candidatus Methanoperedens nitroreducens	putative glutamate synthase subunit beta	K03388	heterodisulfide reductase subunit A	hdrA		7.15954
Ca. M. ferrireducens’	M.ferri_00055	K07496	Transposase, IS605 OrfB family (Fragment)	Candidatus Gottesmanbacteria bacterium GW2011_GWB1_49_7	putative transposase	K07496	putative transposase	K07496		15.174
Ca. M. ferrireducens’	M.ferri_00056	K07491	IS200-type transposase	Haloferax elongans ATCC BAA-1513	Transposase IS200 like protein	K07491	putative transposase	K07491		19.0744
Ca. M. ferrireducens’	M.ferri_00057	#N/A	#N/A	#N/A	hypothetical protein	#N/A	#N/A	#N/A		0
Ca. M. ferrireducens’	M.ferri_00058	K06921	Uncharacterized protein	Candidatus Handelsmanbacteria bacterium RIFCSPLOWO2_12_FULL_64_10	AAA ATPase domain protein	K06921	uncharacterized protein	K06921		2.23334
Ca. M. ferrireducens’	M.ferri_00059	K06921	Uncharacterized protein	Candidatus Altiarchaeales archaeon WOR_SM1_SCG	putative AAA-ATPase	K06921	uncharacterized protein	K06921		2.52305
Ca. M. ferrireducens’	M.ferri_00060	K00762	PyrE-like protein	Candidatus Methanoperedens sp. BLZ1	Orotate phosphoribosyltransferase	K00762	orotate phosphoribosyltransferase	pyrE		8.50929
Ca. M. ferrireducens’	M.ferri_00061	K02232	Probable cobyric acid synthase	Candidatus Methanoperedens sp. BLZ1	Cobyric acid synthase	K02232	adenosylcobyric acid synthase	cobQ, cbiP		4.61849
Ca. M. ferrireducens’	M.ferri_00062	K18237	Ribose 1,5-bisphosphate isomerase	Candidatus Methanoperedens sp. BLZ1	Methylthioribose-1-phosphate isomerase	K18237	ribose 1,5-bisphosphate isomerase	K18237		7.10241
Ca. M. ferrireducens’	M.ferri_00063	#N/A	Uncharacterized protein (Fragment)	Candidatus Methanoperedens sp. BLZ1	hypothetical protein	#N/A	#N/A	#N/A		3.60739
Ca. M. ferrireducens’	M.ferri_00064	#N/A	Uncharacterized protein	Candidatus Methanoperedens sp. BLZ1	hypothetical protein	#N/A	#N/A	#N/A		0
Ca. M. ferrireducens’	M.ferri_00065	K03408	CheW protein	Candidatus Gallionella acididurans	Chemotaxis protein CheW	K03408	purine-binding chemotaxis protein CheW	cheW		0
Ca. M. ferrireducens’	M.ferri_00066	K00575	Uncharacterized protein	Deltaproteobacteria bacterium RIFCSPLOWO2_12_FULL_60_19	Chemotaxis protein methyltransferase	K00575	chemotaxis protein methyltransferase CheR	cheR		0.105246
Ca. M. ferrireducens’	M.ferri_00067	K03408	Chemotaxis protein	Deltaproteobacteria bacterium RIFCSPLOWO2_12_FULL_60_19	Chemotaxis protein CheW	K03408	purine-binding chemotaxis protein CheW	cheW		1.06439
Ca. M. ferrireducens’	M.ferri_00068	K03406	Chemotaxis protein	Thiobacillus denitrificans	Frizzy aggregation protein FrzCD	K03406	methyl-accepting chemotaxis protein	mcp		5.23071
Ca. M. ferrireducens’	M.ferri_00069	K03407	Hybrid sensor histidine kinase/response regulator	Deltaproteobacteria bacterium RBG_16_48_10	Gliding motility regulatory protein	K03407	two-component system, chemotaxis family, sensor kinase CheA	cheA		10.3051
Ca. M. ferrireducens’	M.ferri_00070	K03412	Chemotaxis response regulator protein-glutamate methylesterase	Betaproteobacteria bacterium RIFCSPLOWO2_12_FULL_66_14	Chemotaxis response regulator protein-glutamate methylesterase	K03412	two-component system, chemotaxis family, protein-glutamate methylesterase/glutaminase	cheB		8.17299
Ca. M. ferrireducens’	M.ferri_00071	K02488	Uncharacterized protein (Fragment)	Ignavibacteria bacterium 13_1_40CM_2_61_4	Transcriptional regulatory protein WalR	K02488	two-component system, cell cycle response regulator	pleD		6.28198
Ca. M. ferrireducens’	M.ferri_00072	#N/A	Uncharacterized protein	Candidatus Methanoperedens sp. BLZ1	hypothetical protein	#N/A	#N/A	#N/A		2.30151
Ca. M. ferrireducens’	M.ferri_00073	#N/A	Uncharacterized protein	Candidatus Methanoperedens sp. BLZ1	hypothetical protein	#N/A	#N/A	#N/A		6.82724
Ca. M. ferrireducens’	M.ferri_00074	K04562	ATP-binding protein involved in chromosome partitioning	Candidatus Methanoperedens sp. BLZ1	Septum site-determining protein MinD	K04562	flagellar biosynthesis protein FlhG	flhG, fleN		3.38832
Ca. M. ferrireducens’	M.ferri_00075	#N/A	Uncharacterized protein	Candidatus Methanoperedens sp. BLZ1	hypothetical protein	#N/A	#N/A	#N/A		10.5727
Ca. M. ferrireducens’	M.ferri_00076	K11783	Uncharacterized protein	Candidatus Methanoperedens sp. BLZ1	Futalosine hydrolase	K11783	futalosine hydrolase	mqnB		13.355
Ca. M. ferrireducens’	M.ferri_00077	K11785	1,4-dihydroxy-6-naphtoate synthase	Candidatus Methanoperedens sp. BLZ1	1,4-dihydroxy-6-naphtoate synthase	K11785	1,4-dihydroxy-6-naphthoate synthase	mqnD		3.60085
Ca. M. ferrireducens’	M.ferri_00078	#N/A	Uncharacterized protein	Thermoplasmatales archaeon DG-70	chromosome segregation protein	#N/A	#N/A	#N/A		3.31279
Ca. M. ferrireducens’	M.ferri_00079	#N/A	Uncharacterized protein	Thermoplasmatales archaeon DG-70	hypothetical protein	#N/A	#N/A	#N/A		9.31721
Ca. M. ferrireducens’	M.ferri_00080	#N/A	Uncharacterized protein	Candidatus Methanoperedens sp. BLZ1	hypothetical protein	#N/A	#N/A	#N/A		7.15522
Ca. M. ferrireducens’	M.ferri_00081	K11175	Phosphoribosylglycinamide formyltransferase	Candidatus Methanoperedens sp. BLZ1	Phosphoribosylglycinamide formyltransferase	K11175	phosphoribosylglycinamide formyltransferase 1	purN		3.64328
Ca. M. ferrireducens’	M.ferri_00082	K00600	Serine hydroxymethyltransferase	Candidatus Methanoperedens nitroreducens	Serine hydroxymethyltransferase	K00600	glycine hydroxymethyltransferase	glyA, SHMT		0.444357
Ca. M. ferrireducens’	M.ferri_00083	K01491	Bifunctional protein FolD	Candidatus Methanoperedens sp. BLZ1	Bifunctional protein FolD protein	K01491	methylenetetrahydrofolate dehydrogenase (NADP+) / methenyltetrahydrofolate cyclohydrolase	folD		6.62796
Ca. M. ferrireducens’	M.ferri_00084	K20276	Uncharacterized protein (Fragment)	Candidatus Woesebacteria bacterium RBG_16_34_12	Putative peptidase family protein	K20276	large repetitive protein	bapA		1.7229
Ca. M. ferrireducens’	M.ferri_00085	K07166	Phosphoserine phosphatase	Candidatus Methanoperedens sp. BLZ1	hypothetical protein	K07166	ACT domain-containing protein	K07166		0
Ca. M. ferrireducens’	M.ferri_00086	K09157	UPF0210 protein MPEBLZ_02342	Candidatus Methanoperedens sp. BLZ1	hypothetical protein	K09157	uncharacterized protein	K09157		1.50109
Ca. M. ferrireducens’	M.ferri_00087	#N/A	Uncharacterized protein	Candidatus Methanoperedens sp. BLZ1	hypothetical protein	#N/A	#N/A	#N/A		0
Ca. M. ferrireducens’	M.ferri_00088	K02198	Cytochrome c biogenesis factor	Candidatus Methanoperedens nitroreducens	Cytochrome c-type biogenesis protein CcmF	K02198	cytochrome c-type biogenesis protein CcmF	ccmF		1.85863
Ca. M. ferrireducens’	M.ferri_00089	K06888	Thiol:disulfide interchange protein DsbD	Candidatus Methanoperedens sp. BLZ1	Thiol:disulfide interchange protein DsbD	K06888	uncharacterized protein	K06888		0
Ca. M. ferrireducens’	M.ferri_00090	K19339	(Fe-S)-binding protein	Candidatus Methanoperedens sp. BLZ1	Putative electron transport protein YccM	K19339	NosR/NirI family transcriptional regulator, nitrous oxide reductase regulator	nosR		0.993173
Ca. M. ferrireducens’	M.ferri_00091	K06196	Cytochrome c-type biogenesis protein	Candidatus Methanoperedens sp. BLZ1	thiol:disulfide interchange protein precursor	K06196	cytochrome c-type biogenesis protein	ccdA		4.20508
Ca. M. ferrireducens’	M.ferri_00092	#N/A	Uncharacterized protein	Candidatus Methanoperedens sp. BLZ1	Protein of unknown function with PCYCGC motif protein	#N/A	#N/A	#N/A		1.23658
Ca. M. ferrireducens’	M.ferri_00093	K04084	Thiol:disulfide interchange protein DsbD	Candidatus Methanoperedens sp. BLZ1	Thioredoxin	K04084	thiol:disulfide interchange protein DsbD	dsbD		7.04135
Ca. M. ferrireducens’	M.ferri_00094	K09165	Uncharacterized protein	Methanosalsum zhilinae (strain DSM 4017 / NBRC 107636 / OCM 62 / WeN5)	Dodecin	K09165	uncharacterized protein	K09165		34.3733
Ca. M. ferrireducens’	M.ferri_00095	#N/A	Uncharacterized protein	Candidatus Methanoperedens sp. BLZ1	hypothetical protein	#N/A	#N/A	#N/A		15.8973
Ca. M. ferrireducens’	M.ferri_00096	K11212	2-phospho-L-lactate transferase	Candidatus Methanoperedens sp. BLZ1	2-phospho-L-lactate transferase	K11212	LPPG:FO 2-phospho-L-lactate transferase	cofD		2.64954
Ca. M. ferrireducens’	M.ferri_00097	K01992	ABC transporter permease	Candidatus Methanoperedens sp. BLZ1	Inner membrane transport permease YbhR	K01992	ABC-2 type transport system permease protein	ABC-2.P		13.1789
Ca. M. ferrireducens’	M.ferri_00098	K01990	Daunorubicin resistance ABC transporter ATP-binding subunit	Candidatus Methanoperedens nitroreducens	Daunorubicin/doxorubicin resistance ATP-binding protein DrrA	K01990	ABC-2 type transport system ATP-binding protein	ABC-2.A		4.08404
Ca. M. ferrireducens’	M.ferri_00099	#N/A	Uncharacterized protein	Candidatus Methanoperedens sp. BLZ1	hypothetical protein	#N/A	#N/A	#N/A		1.62223
Ca. M. ferrireducens’	M.ferri_00100	K03750	Putative molybdopterin biosynthesis protein MoeA/LysR substrate binding-domain-containing protein	Candidatus Methanoperedens sp. BLZ1	Molybdopterin molybdenumtransferase	K07219	putative molybdopterin biosynthesis protein	K07219		0.950288
Ca. M. ferrireducens’	M.ferri_00101	#N/A	Uncharacterized protein	Candidatus Methanoperedens sp. BLZ1	hypothetical protein	#N/A	#N/A	#N/A		3.24889
Ca. M. ferrireducens’	M.ferri_00102	#N/A	Uncharacterized protein	Candidatus Methanoperedens sp. BLZ1	hypothetical protein	#N/A	#N/A	#N/A		0
Ca. M. ferrireducens’	M.ferri_00103	K01170	tRNA-splicing endonuclease	Candidatus Methanoperedens sp. BLZ1	tRNA splicing endonuclease	K01170	tRNA-intron endonuclease, archaea type	endA		11.4422
Ca. M. ferrireducens’	M.ferri_00104	#N/A	#N/A	#N/A	hypothetical protein	#N/A	#N/A	#N/A		0
Ca. M. ferrireducens’	M.ferri_00105	#N/A	#N/A	#N/A	hypothetical protein	#N/A	#N/A	#N/A		0
Ca. M. ferrireducens’	M.ferri_00106	#N/A	Uncharacterized protein	Candidatus Methanoperedens sp. BLZ1	hypothetical protein	#N/A	#N/A	#N/A		4.67028
Ca. M. ferrireducens’	M.ferri_00107	K09134	Chlorinase	Candidatus Methanoperedens sp. BLZ1	Adenosyl-chloride synthase	K09134	adenosyl-fluoride synthase	flA		10.8222
Ca. M. ferrireducens’	M.ferri_00109	K03531	Cell division protein FtsZ	Candidatus Methanoperedens nitroreducens	Cell division protein FtsZ	K03531	cell division protein FtsZ	ftsZ		3.43431
Ca. M. ferrireducens’	M.ferri_00111	#N/A	Transcriptional regulator, ArsR family	Methanosarcina mazei	hypothetical protein	#N/A	#N/A	#N/A		0
Ca. M. ferrireducens’	M.ferri_00112	#N/A	Uncharacterized protein	Candidatus Methanoperedens nitroreducens	hypothetical protein	#N/A	#N/A	#N/A		10.1999
Ca. M. ferrireducens’	M.ferri_00113	#N/A	Uncharacterized protein	Candidatus Methanoperedens nitroreducens	hypothetical protein	#N/A	#N/A	#N/A		0
Ca. M. ferrireducens’	M.ferri_00114	K07095	Phosphoesterase	Candidatus Methanoperedens nitroreducens	phosphodiesterase	K07095	uncharacterized protein	K07095		5.40604
Ca. M. ferrireducens’	M.ferri_00115	#N/A	Methyltransferase domain protein	Candidatus Methanoperedens sp. BLZ1	Ubiquinone/menaquinone biosynthesis C-methyltransferase UbiE	#N/A	#N/A	#N/A		0
Ca. M. ferrireducens’	M.ferri_00116	K04077	Chaperonin GroL	Candidatus Methanoperedens nitroreducens	60 kDa chaperonin	K04077	chaperonin GroEL	groEL, HSPD1		5.59744
Ca. M. ferrireducens’	M.ferri_00117	K04078	Co-chaperonin GroES	Candidatus Methanoperedens nitroreducens	10 kDa chaperonin	K04078	chaperonin GroES	groES, HSPE1		7.47245
Ca. M. ferrireducens’	M.ferri_00118	#N/A	#N/A	#N/A	hypothetical protein	#N/A	#N/A	#N/A		0
Ca. M. ferrireducens’	M.ferri_00119	#N/A	#N/A	#N/A	hypothetical protein	#N/A	#N/A	#N/A		0
Ca. M. ferrireducens’	M.ferri_00120	#N/A	#N/A	#N/A	hypothetical protein	#N/A	#N/A	#N/A		7.29867
Ca. M. ferrireducens’	M.ferri_00121	#N/A	#N/A	#N/A	hypothetical protein	#N/A	#N/A	#N/A		0
Ca. M. ferrireducens’	M.ferri_00122	#N/A	Uncharacterized protein	Candidatus Methanoperedens nitroreducens	Adenosine monophosphate-protein transferase SoFic	#N/A	#N/A	#N/A		4.33168
Ca. M. ferrireducens’	M.ferri_00123	K17734	Subtilisin-like serine protease	Pyrococcus furiosus	Serine protease AprX	K17734	serine protease AprX	aprX		1.05808
Ca. M. ferrireducens’	M.ferri_00124	#N/A	#N/A	#N/A	hypothetical protein	#N/A	#N/A	#N/A		0
Ca. M. ferrireducens’	M.ferri_00125	#N/A	Putative transcriptional regulator	Candidatus Methanoperedens nitroreducens	hypothetical protein	#N/A	#N/A	#N/A		0
Ca. M. ferrireducens’	M.ferri_00126	#N/A	Uncharacterized protein	Candidatus Methanoperedens nitroreducens	hypothetical protein	#N/A	#N/A	#N/A		0
Ca. M. ferrireducens’	M.ferri_00127	K03924	Putative magnesium chelatase	Candidatus Methanoperedens sp. BLZ1	ATPase RavA	K03924	MoxR-like ATPase	moxR		0.766967
Ca. M. ferrireducens’	M.ferri_00128	K03924	Uncharacterized protein	Candidatus Methanoperedens nitroreducens	hypothetical protein	K03924	MoxR-like ATPase	moxR		0.353427
Ca. M. ferrireducens’	M.ferri_00129	K07114	N-terminal double-transmembrane domain-containing protein	Candidatus Methanoperedens nitroreducens	von Willebrand factor type A domain protein	K07114	Ca-activated chloride channel homolog	yfbK		0.999499
Ca. M. ferrireducens’	M.ferri_00130	#N/A	Uncharacterized protein	Candidatus Methanoperedens nitroreducens	hypothetical protein	#N/A	#N/A	#N/A		6.77098
Ca. M. ferrireducens’	M.ferri_00133	K08359	Polysulfide reductase	Candidatus Methanoperedens nitroreducens	putative hydrogenase 2 b cytochrome subunit	K08359	tetrathionate reductase subunit C	ttrC		1.27415
Ca. M. ferrireducens’	M.ferri_00134	K08358	Fe-S-cluster-containing hydrogenase subunit	Candidatus Methanoperedens nitroreducens	Tetrathionate reductase subunit B	K08358	tetrathionate reductase subunit B	ttrB		2.27853
Ca. M. ferrireducens’	M.ferri_00137	K01807	Ribose-5-phosphate isomerase A	Candidatus Methanoperedens sp. BLZ1	Ribose-5-phosphate isomerase A	K01807	ribose 5-phosphate isomerase A	rpiA		3.45642
Ca. M. ferrireducens’	M.ferri_00138	K00966	Mannose-1-phosphate guanylyltransferase (Fragment)	Candidatus Methanoperedens sp. BLZ1	UTP--glucose-1-phosphate uridylyltransferase	K00966	mannose-1-phosphate guanylyltransferase	GMPP		5.07059
Ca. M. ferrireducens’	M.ferri_00139	K20276	Uncharacterized protein (Fragment)	Candidatus Methanoperedens sp. BLZ1	S-layer protein	K20276	large repetitive protein	bapA		0.946422
Ca. M. ferrireducens’	M.ferri_00140	#N/A	Uncharacterized protein	Methanolobus tindarius DSM 2278	hypothetical protein	#N/A	#N/A	#N/A		4.25564
Ca. M. ferrireducens’	M.ferri_00141	K07332	Type IV secretion system protein (Fragment)	Candidatus Methanoperedens sp. BLZ1	Putative conjugal transfer protein	K07332	archaeal flagellar protein FlaI	flaI-A, flaI		0.432016
Ca. M. ferrireducens’	M.ferri_00142	K06915	Nucleotidyltransferase (Fragment)	Candidatus Methanoperedens sp. BLZ1	hypothetical protein	K06915	uncharacterized protein	K06915		3.76223
Ca. M. ferrireducens’	M.ferri_00143	K15633	2,3-bisphosphoglycerate-independent phosphoglycerate mutase	Candidatus Methanoperedens sp. BLZ1	2,3-bisphosphoglycerate-independent phosphoglycerate mutase	K15633	2,3-bisphosphoglycerate-independent phosphoglycerate mutase	gpmI		1.3765
Ca. M. ferrireducens’	M.ferri_00144	#N/A	Uncharacterized protein	Candidatus Methanoperedens sp. BLZ1	hypothetical protein	#N/A	#N/A	#N/A		4.07771
Ca. M. ferrireducens’	M.ferri_00145	K03775	Peptidyl-prolyl cis-trans isomerase	Candidatus Methanoperedens sp. BLZ1	FKBP-type peptidyl-prolyl cis-trans isomerase SlyD	K03775	FKBP-type peptidyl-prolyl cis-trans isomerase SlyD	slyD		2.06476
Ca. M. ferrireducens’	M.ferri_00146	K05540	methanogenesis marker protein 9	Candidatus Methanoperedens nitroreducens	dihydroorotate dehydrogenase 1B	K05540	tRNA-dihydrouridine synthase B	dusB		0.703053
Ca. M. ferrireducens’	M.ferri_00147	K00330	F420H2 dehydrogenase subunit fpoA	Candidatus Methanoperedens sp. BLZ1	NAD(P)H-quinone oxidoreductase subunit 3	K00330	NADH-quinone oxidoreductase subunit A	nuoA		14.0183
Ca. M. ferrireducens’	M.ferri_00148	K00331	F420H2 dehydrogenase subunit fpoB	Candidatus Methanoperedens sp. BLZ1	NADH-quinone oxidoreductase subunit 6	K00331	NADH-quinone oxidoreductase subunit B	nuoB		9.11412
Ca. M. ferrireducens’	M.ferri_00149	K00332	F420H2 dehydrogenase subunit fpoC	Candidatus Methanoperedens sp. BLZ1	NADH-quinone oxidoreductase subunit C/D	K00332	NADH-quinone oxidoreductase subunit C	nuoC		3.7586
Ca. M. ferrireducens’	M.ferri_00150	K00333	F420H2 dehydrogenase subunit fpoD	Candidatus Methanoperedens sp. BLZ1	NADH-quinone oxidoreductase subunit 4	K00333	NADH-quinone oxidoreductase subunit D	nuoD		5.46289
Ca. M. ferrireducens’	M.ferri_00151	K00337	F(420)H(2) oxidoreductase subunit H	Candidatus Methanoperedens sp. BLZ1	NADH-quinone oxidoreductase subunit H	K00337	NADH-quinone oxidoreductase subunit H	nuoH		10.3219
Ca. M. ferrireducens’	M.ferri_00152	K00339	F420H2 dehydrogenase subunit fpoJ_2	Candidatus Methanoperedens sp. BLZ1	NADH-quinone oxidoreductase subunit J	K00339	NADH-quinone oxidoreductase subunit J	nuoJ		0
Ca. M. ferrireducens’	M.ferri_00153	#N/A	F420H2 dehydrogenase subunit fpoJ_1	Candidatus Methanoperedens sp. BLZ1	NADH:ubiquinone oxidoreductase subunit J	#N/A	#N/A	#N/A		0
Ca. M. ferrireducens’	M.ferri_00154	K00340	F420H2 dehydrogenase subunit FpoK	Candidatus Methanoperedens sp. BLZ1	NADH-quinone oxidoreductase subunit 11	K00340	NADH-quinone oxidoreductase subunit K	nuoK		2.09229
Ca. M. ferrireducens’	M.ferri_00155	K00341	F420H2 dehydrogenase subunit fpoL	Candidatus Methanoperedens sp. BLZ1	NADH-quinone oxidoreductase subunit L	K00341	NADH-quinone oxidoreductase subunit L	nuoL		2.02983
Ca. M. ferrireducens’	M.ferri_00156	K00342	F420H2 dehydrogenase subunit fpoM	Candidatus Methanoperedens sp. BLZ1	NADH-quinone oxidoreductase subunit M	K00342	NADH-quinone oxidoreductase subunit M	nuoM		0.413495
Ca. M. ferrireducens’	M.ferri_00157	K00343	F420H2 dehydrogenase subunit fpoN	Candidatus Methanoperedens sp. BLZ1	NADH-quinone oxidoreductase subunit N	K00343	NADH-quinone oxidoreductase subunit N	nuoN		5.42208
Ca. M. ferrireducens’	M.ferri_00158	#N/A	F420H2 dehydrogenase subunit fpoO	Candidatus Methanoperedens sp. BLZ1	F420H2 dehydrogenase subunit FpoO	#N/A	#N/A	#N/A		0
Ca. M. ferrireducens’	M.ferri_00159	K03410	Phycocyanin alpha phycocyanobilin lyase	Candidatus Methanoperedens sp. BLZ1	Phycocyanobilin lyase subunit alpha	K03410	chemotaxis protein CheC	cheC		2.16923
Ca. M. ferrireducens’	M.ferri_00160	K07004	hypothetical protein	Rhodococcus rhodnii	Late embryogenesis abundant protein	K07004	uncharacterized protein	K07004		1.22787
Ca. M. ferrireducens’	M.ferri_00161	K07327	Chromosome partition protein Smc	Candidatus Methanoperedens sp. BLZ1	Archaeal flagella protein	K07327	archaeal flagellar protein FlaD	flaD-A, flaD		0.138746
Ca. M. ferrireducens’	M.ferri_00162	K08482	Resolvase/recombinase	Candidatus Methanoperedens sp. BLZ1	Circadian clock protein kinase KaiC	K08482	circadian clock protein KaiC	kaiC		13.9625
Ca. M. ferrireducens’	M.ferri_00163	#N/A	Uncharacterized protein	Candidatus Methanoperedens sp. BLZ1	hypothetical protein	#N/A	#N/A	#N/A		9.19884
Ca. M. ferrireducens’	M.ferri_00164	#N/A	Transcriptional regulator, PadR family	Methanosaeta thermophila (strain DSM 6194 / JCM 14653 / NBRC 101360 / PT)	Transcriptional regulator PadR-like family protein	#N/A	#N/A	#N/A		0
Ca. M. ferrireducens’	M.ferri_00165	#N/A	#N/A	#N/A	hypothetical protein	#N/A	#N/A	#N/A		0
Ca. M. ferrireducens’	M.ferri_00166	K03406	Methyl-accepting chemotaxis protein	Candidatus Methanoperedens sp. BLZ1	Putative methyl-accepting chemotaxis protein YoaH	K03406	methyl-accepting chemotaxis protein	mcp		2.79273
Ca. M. ferrireducens’	M.ferri_00167	K03408	Chemotaxis signal transduction coupling protein	Candidatus Methanoperedens sp. BLZ1	Chemotaxis protein CheW	K03408	purine-binding chemotaxis protein CheW	cheW		0
Ca. M. ferrireducens’	M.ferri_00168	K08698	Carbonic anhydrase	Peptococcaceae bacterium BRH_c8a	UDP-3-O-[3-hydroxymyristoyl] glucosamine N-acyltransferase	K08698	carbon dioxide concentrating mechanism protein CcmM	ccmM		2.56947
Ca. M. ferrireducens’	M.ferri_00169	K03406	Methyl-accepting chemotaxis protein	Candidatus Methanoperedens sp. BLZ1	Methyl-accepting chemotaxis protein McpB	K03406	methyl-accepting chemotaxis protein	mcp		4.45339
Ca. M. ferrireducens’	M.ferri_00170	K03408	Chemotaxis signal transduction coupling protein	Candidatus Methanoperedens sp. BLZ1	Chemotaxis protein CheW	K03408	purine-binding chemotaxis protein CheW	cheW		0
Ca. M. ferrireducens’	M.ferri_00171	K03406	Methyl-accepting chemotaxis protein	Candidatus Methanoperedens sp. BLZ1	Methyl-accepting chemotaxis protein McpB	K03406	methyl-accepting chemotaxis protein	mcp		2.95855
Ca. M. ferrireducens’	M.ferri_00172	#N/A	Chemotaxis signal transduction coupling protein	Candidatus Methanoperedens sp. BLZ1	hypothetical protein	#N/A	#N/A	#N/A		31.9277
Ca. M. ferrireducens’	M.ferri_00173	K03406	Methyl-accepting chemotaxis protein	Candidatus Methanoperedens sp. BLZ1	Methyl-accepting chemotaxis protein McpQ	K03406	methyl-accepting chemotaxis protein	mcp		6.34026
Ca. M. ferrireducens’	M.ferri_00174	K03408	Chemotaxis signal transduction coupling protein	Candidatus Methanoperedens sp. BLZ1	Chemotaxis protein CheW	K03408	purine-binding chemotaxis protein CheW	cheW		10.8847
Ca. M. ferrireducens’	M.ferri_00175	K03406	Methyl-accepting chemotaxis protein	Candidatus Methanoperedens sp. BLZ1	Methyl-accepting chemotaxis protein McpB	K03406	methyl-accepting chemotaxis protein	mcp		11.5995
Ca. M. ferrireducens’	M.ferri_00176	K03406	Methyl-accepting chemotaxis protein (Fragment)	Candidatus Methanoperedens sp. BLZ1	Methyl-accepting chemotaxis protein McpA	K03406	methyl-accepting chemotaxis protein	mcp		7.05731
Ca. M. ferrireducens’	M.ferri_00177	#N/A	Transcriptional regulator, ArsR family	Candidatus Methanoperedens sp. BLZ1	hypothetical protein	#N/A	#N/A	#N/A		7.5276
Ca. M. ferrireducens’	M.ferri_00178	#N/A	UbiA prenyltransferase family protein	Methanosarcina sp. MTP4	prenyltransferase	#N/A	#N/A	#N/A		2.21016
Ca. M. ferrireducens’	M.ferri_00179	K03469	Ribonuclease HI	Candidatus Methanoperedens sp. BLZ1	14.7 kDa ribonuclease H-like protein	K03469	ribonuclease HI	rnhA, RNASEH1		0.786573
Ca. M. ferrireducens’	M.ferri_00180	#N/A	Uncharacterized protein	Candidatus Methanoperedens sp. BLZ1	hypothetical protein	#N/A	#N/A	#N/A		6.46809
Ca. M. ferrireducens’	M.ferri_00181	K03799	Protease HtpX homolog	Candidatus Methanoperedens nitroreducens	Protease HtpX	K03799	heat shock protein HtpX	htpX		3.2692
Ca. M. ferrireducens’	M.ferri_00182	#N/A	#N/A	#N/A	hypothetical protein	#N/A	#N/A	#N/A		0
Ca. M. ferrireducens’	M.ferri_00183	#N/A	Uncharacterized protein	Candidatus Methanoperedens sp. BLZ1	hypothetical protein	#N/A	#N/A	#N/A		9.86118
Ca. M. ferrireducens’	M.ferri_00184	K04093	Chorismate mutase	Candidatus Methanoperedens sp. BLZ1	P-protein	K04093	chorismate mutase	pheA1		10.1861
Ca. M. ferrireducens’	M.ferri_00185	K00891	Shikimate kinase	Candidatus Methanoperedens sp. BLZ1	shikimate kinase	K00891	shikimate kinase	E2.7.1.71, aroK, aroL		2.57852
Ca. M. ferrireducens’	M.ferri_00186	K07587	O-phosphoserine--tRNA(Cys) ligase	Candidatus Methanoperedens sp. BLZ1	Phenylalanine--tRNA ligase alpha subunit	K07587	O-phosphoseryl-tRNA synthetase	sepRS		2.62021
Ca. M. ferrireducens’	M.ferri_00187	K01736	Chorismate synthase	Candidatus Methanoperedens nitroreducens	Chorismate synthase	K01736	chorismate synthase	aroC		5.58414
Ca. M. ferrireducens’	M.ferri_00188	#N/A	Ferredoxin	Methanosarcina horonobensis HB-1 = JCM 15518	Ferredoxin-1	#N/A	#N/A	#N/A		0
Ca. M. ferrireducens’	M.ferri_00189	K17828	Dihydroorotate dehydrogenase	Candidatus Methanoperedens sp. BLZ1	Dihydroorotate dehydrogenase B (NAD(+)), catalytic subunit	K17828	dihydroorotate dehydrogenase (NAD+) catalytic subunit	pyrDI		3.52237
Ca. M. ferrireducens’	M.ferri_00190	K02823	Probable dihydroorotate dehydrogenase B (NAD(+)), electron transfer subunit	Candidatus Methanoperedens nitroreducens	Dihydroorotate dehydrogenase B (NAD(+)), electron transfer subunit	K02823	dihydroorotate dehydrogenase electron transfer subunit	pyrDII		7.17114
Ca. M. ferrireducens’	M.ferri_00191	#N/A	Uncharacterized protein	unclassified Planctomycetes	3',5'-cyclic adenosine monophosphate phosphodiesterase CpdA	#N/A	#N/A	#N/A		0.386799
Ca. M. ferrireducens’	M.ferri_00192	K03839	Flavoprotein A	Candidatus Methanoperedens sp. BLZ1	Nitric oxide reductase	K03839	flavodoxin I	fldA, nifF, isiB		17.1004
Ca. M. ferrireducens’	M.ferri_00193	K07131	Roadblock/LC7 domain protein	Candidatus Methanoperedens sp. BLZ1	Roadblock/LC7 domain protein	K07131	uncharacterized protein	K07131		0
Ca. M. ferrireducens’	M.ferri_00194	K01601	Ribulose bisphosphate carboxylase	Candidatus Methanoperedens sp. BLZ1	Ribulose bisphosphate carboxylase large chain	K01601	ribulose-bisphosphate carboxylase large chain	rbcL		0.424768
Ca. M. ferrireducens’	M.ferri_00195	#N/A	NHL repeat containing protein (Fragment)	Candidatus Magnetobacterium bavaricum	Serine/threonine-protein kinase PknD	#N/A	#N/A	#N/A		1.00868
Ca. M. ferrireducens’	M.ferri_00196	#N/A	#N/A	#N/A	hypothetical protein	#N/A	#N/A	#N/A		0
Ca. M. ferrireducens’	M.ferri_00197	#N/A	Transposase	Methanohalophilus sp. T328-1	hypothetical protein	#N/A	#N/A	#N/A		9.02791
Ca. M. ferrireducens’	M.ferri_00200	#N/A	Uncharacterized protein	Candidatus Methanoperedens nitroreducens	hypothetical protein	#N/A	#N/A	#N/A		0
Ca. M. ferrireducens’	M.ferri_00201	#N/A	Uncharacterized protein	Candidatus Methanoperedens nitroreducens	hypothetical protein	#N/A	#N/A	#N/A		2.23945
Ca. M. ferrireducens’	M.ferri_00202	#N/A	Uncharacterized protein	Candidatus Methanoperedens sp. BLZ1	hypothetical protein	#N/A	#N/A	#N/A		0
Ca. M. ferrireducens’	M.ferri_00203	#N/A	Uncharacterized protein	Candidatus Methanoperedens sp. BLZ1	hypothetical protein	#N/A	#N/A	#N/A		0
Ca. M. ferrireducens’	M.ferri_00204	K03975	Uncharacterized protein	Elusimicrobia bacterium RIFOXYD2_FULL_34_15	putative membrane protein	K03975	membrane-associated protein	dedA		0
Ca. M. ferrireducens’	M.ferri_00205	#N/A	Uncharacterized protein	Candidatus Methanoperedens sp. BLZ1	hypothetical protein	#N/A	#N/A	#N/A		4.0731
Ca. M. ferrireducens’	M.ferri_00206	K12264	Flavodoxin	Candidatus Methanoperedens sp. BLZ1	Flavo-diiron protein FprA2	K12264	anaerobic nitric oxide reductase flavorubredoxin	norV		18.3075
Ca. M. ferrireducens’	M.ferri_00208	K11407	Histone deacetylase	Candidatus Methanoperedens sp. BLZ1	Histone deacetylase-like amidohydrolase	K11407	histone deacetylase 6	HDAC6		1.21645
Ca. M. ferrireducens’	M.ferri_00209	K07006	Pyridoxamine 5'-phosphate oxidase	Candidatus Methanoperedens sp. BLZ1	Pyridoxamine 5'-phosphate oxidase	K07006	uncharacterized protein	K07006		7.66909
Ca. M. ferrireducens’	M.ferri_00211	#N/A	Uncharacterized protein	Candidatus Methanoperedens sp. BLZ1	hypothetical protein	#N/A	#N/A	#N/A		4.29238
Ca. M. ferrireducens’	M.ferri_00212	K09144	Uncharacterized protein	Candidatus Desantisbacteria bacterium CG1_02_38_46	Nucleotidyl transferase AbiEii toxin, Type IV TA system	K09144	uncharacterized protein	K09144		0
Ca. M. ferrireducens’	M.ferri_00213	#N/A	Glr1888 protein	Gloeobacter violaceus (strain PCC 7421)	hypothetical protein	#N/A	#N/A	#N/A		6.67183
Ca. M. ferrireducens’	M.ferri_00214	#N/A	Oxidoreductase	unclassified candidate division NC10	hypothetical protein	#N/A	#N/A	#N/A		16.346
Ca. M. ferrireducens’	M.ferri_00215	K06901	UPI0009D9B68F related cluster	Methanomassiliicoccus luminyensis	Adenine permease AdeQ	K06901	putative MFS transporter, AGZA family, xanthine/uracil permease	pbuG		4.35893
Ca. M. ferrireducens’	M.ferri_00216	K01486	Adenine deaminase	Methanococcoides methylutens MM1	Adenine deaminase	K01486	adenine deaminase	ade		7.80499
Ca. M. ferrireducens’	M.ferri_00217	#N/A	Uncharacterized protein	Candidatus Methanoperedens sp. BLZ1	hypothetical protein	#N/A	#N/A	#N/A		3.48714
Ca. M. ferrireducens’	M.ferri_00218	K01271	hypothetical protein	Syntrophorhabdus aromaticivorans	putative peptidase	K01271	Xaa-Pro dipeptidase	pepQ		1.81816
Ca. M. ferrireducens’	M.ferri_00219	#N/A	ClpP class periplasmic serine protease	Candidatus Methanoperedens nitroreducens	Serine dehydrogenase proteinase	#N/A	#N/A	#N/A		2.81514
Ca. M. ferrireducens’	M.ferri_00220	K19519	hypothetical protein	Paenibacillus sp. VKM B-2647	Secreted repeat of unknown function	K19519	transforming growth factor-beta-induced protein	TGFBI, BIGH3		3.18271
Ca. M. ferrireducens’	M.ferri_00221	#N/A	Uncharacterized protein	Candidatus Methanoperedens sp. BLZ1	hypothetical protein	#N/A	#N/A	#N/A		18.8737
Ca. M. ferrireducens’	M.ferri_00222	#N/A	Flavodoxin	Candidatus Bathyarchaeota archaeon RBG_13_38_9	NADPH-dependent FMN reductase	#N/A	#N/A	#N/A		15.9947
Ca. M. ferrireducens’	M.ferri_00223	#N/A	Uncharacterized protein	Candidatus Methanoperedens nitroreducens	hypothetical protein	#N/A	#N/A	#N/A		0
Ca. M. ferrireducens’	M.ferri_00224	#N/A	hypothetical protein	Candidatus Methanoperedens nitroreducens	hypothetical protein	#N/A	#N/A	#N/A		8.17299
Ca. M. ferrireducens’	M.ferri_00225	#N/A	Uncharacterized protein	marine sediment metagenome	hypothetical protein	#N/A	#N/A	#N/A		0
Ca. M. ferrireducens’	M.ferri_00226	#N/A	Yip1 domain	Candidatus Methanoperedens nitroreducens	hypothetical protein	#N/A	#N/A	#N/A		5.25914
Ca. M. ferrireducens’	M.ferri_00227	#N/A	Uncharacterized protein	Candidatus Methanoperedens sp. BLZ1	hypothetical protein	#N/A	#N/A	#N/A		0
Ca. M. ferrireducens’	M.ferri_00228	#N/A	Uncharacterized protein	Methanosarcina sp. 1.H.A.2.2	hypothetical protein	#N/A	#N/A	#N/A		0
Ca. M. ferrireducens’	M.ferri_00229	#N/A	Uncharacterized protein	Candidatus Methanoperedens sp. BLZ1	hypothetical protein	#N/A	#N/A	#N/A		3.33502
Ca. M. ferrireducens’	M.ferri_00230	#N/A	Flp pilus assembly protein TadD	Candidatus Methanoperedens nitroreducens	Tetratricopeptide repeat protein	#N/A	#N/A	#N/A		6.96614
Ca. M. ferrireducens’	M.ferri_00231	#N/A	Uncharacterized protein	Candidatus Berkelbacteria bacterium RBG_13_40_8	hypothetical protein	#N/A	#N/A	#N/A		16.3881
Ca. M. ferrireducens’	M.ferri_00232	#N/A	#N/A	#N/A	hypothetical protein	#N/A	#N/A	#N/A		0
Ca. M. ferrireducens’	M.ferri_00233	#N/A	Uncharacterized protein	Candidatus Levybacteria bacterium RBG_16_35_11	Phage integrase family protein	#N/A	#N/A	#N/A		15.6634
Ca. M. ferrireducens’	M.ferri_00234	#N/A	Uncharacterized protein	Candidatus Methanoperedens nitroreducens	hypothetical protein	#N/A	#N/A	#N/A		2.26242
Ca. M. ferrireducens’	M.ferri_00235	K17686	Coenzyme F420 hydrogenase, beta subunit	Candidatus Methanoperedens sp. BLZ1	Copper-transporting P-type ATPase	K17686	Cu+-exporting ATPase	copA, ATP7		11.0335
Ca. M. ferrireducens’	M.ferri_00236	#N/A	Uncharacterized protein	Candidatus Methanoperedens sp. BLZ1	hypothetical protein	#N/A	#N/A	#N/A		3.02456
Ca. M. ferrireducens’	M.ferri_00237	#N/A	Uncharacterized protein	Candidatus Methanoperedens sp. BLZ1	hypothetical protein	#N/A	#N/A	#N/A		3.30858
Ca. M. ferrireducens’	M.ferri_00238	#N/A	Uncharacterized protein	Candidatus Methanoperedens sp. BLZ1	hypothetical protein	#N/A	#N/A	#N/A		4.46845
Ca. M. ferrireducens’	M.ferri_00239	K17686	Isoprenylcysteine carboxyl methyltransferase (ICMT) family protein	Candidatus Methanoperedens sp. BLZ1	Phospholipid methyltransferase	K17686	Cu+-exporting ATPase	copA, ATP7		13.2283
Ca. M. ferrireducens’	M.ferri_00240	#N/A	#N/A	#N/A	hypothetical protein	#N/A	#N/A	#N/A		11.2087
Ca. M. ferrireducens’	M.ferri_00241	#N/A	Transmembrane exosortase EpsH	Candidatus Methanoperedens sp. BLZ1	Transmembrane exosortase (Exosortase_EpsH)	#N/A	#N/A	#N/A		2.96878
Ca. M. ferrireducens’	M.ferri_00242	#N/A	Uncharacterized protein	Candidatus Methanoperedens sp. BLZ1	ThiS family protein	#N/A	#N/A	#N/A		20.9773
Ca. M. ferrireducens’	M.ferri_00243	#N/A	Putative membrane protein	Candidatus Methanoperedens nitroreducens	hypothetical protein	#N/A	#N/A	#N/A		0
Ca. M. ferrireducens’	M.ferri_00244	K02574	Quinol dehydrogenase membrane component	Candidatus Methanoperedens sp. BLZ1	quinol dehydrogenase membrane component	K02574	ferredoxin-type protein NapH	napH		15.4009
Ca. M. ferrireducens’	M.ferri_00245	#N/A	Uncharacterized protein	Candidatus Methanoperedens nitroreducens	hypothetical protein	#N/A	#N/A	#N/A		2.48257
Ca. M. ferrireducens’	M.ferri_00246	K05929	Methyltransferase	Candidatus Methanoperedens sp. BLZ1	Ubiquinone/menaquinone biosynthesis C-methyltransferase UbiE	K05929	phosphoethanolamine N-methyltransferase	E2.1.1.103, NMT		0
Ca. M. ferrireducens’	M.ferri_00247	K03718	HTH-type transcriptional regulator Ptr1	Candidatus Methanoperedens sp. BLZ1	Regulatory protein AsnC	K03718	Lrp/AsnC family transcriptional regulator, regulator for asnA, asnC and gidA	asnC		0
Ca. M. ferrireducens’	M.ferri_00248	K06196	Cytochrome c-type biogenesis protein	Candidatus Methanoperedens sp. BLZ1	Thiol:disulfide interchange protein DsbD	K06196	cytochrome c-type biogenesis protein	ccdA		2.15256
Ca. M. ferrireducens’	M.ferri_00249	#N/A	Uncharacterized protein	Candidatus Methanoperedens nitroreducens	quinol dehydrogenase membrane component	#N/A	#N/A	#N/A		0.520234
Ca. M. ferrireducens’	M.ferri_00250	#N/A	Uncharacterized protein	Candidatus Methanoperedens sp. BLZ1	hypothetical protein	#N/A	#N/A	#N/A		45.8537
Ca. M. ferrireducens’	M.ferri_00251	#N/A	#N/A	#N/A	hypothetical protein	#N/A	#N/A	#N/A		0
Ca. M. ferrireducens’	M.ferri_00252	#N/A	Uncharacterized protein	Candidatus Methanoperedens sp. BLZ1	hypothetical protein	#N/A	#N/A	#N/A		23.6796
Ca. M. ferrireducens’	M.ferri_00253	K17686	p-type copper-transporting ATPase	Candidatus Methanoperedens sp. BLZ1	Copper-exporting P-type ATPase A	K17686	Cu+-exporting ATPase	copA, ATP7		2.54112
Ca. M. ferrireducens’	M.ferri_00254	#N/A	#N/A	#N/A	hypothetical protein	#N/A	#N/A	#N/A		8.71786
Ca. M. ferrireducens’	M.ferri_00255	K07729	Helix-turn-helix-containing transcriptional regulator, XRE family	Methanococcoides burtonii (strain DSM 6242 / NBRC 107633 / OCM 468 / ACE-M)	anaerobic benzoate catabolism transcriptional regulator	K07729	putative transcriptional regulator	K07729		13.6293
Ca. M. ferrireducens’	M.ferri_00256	K06930	HTH DNA binding domain protein (Fragment)	Candidatus Methanoperedens sp. BLZ1	HTH DNA binding domain protein	K06930	uncharacterized protein	K06930		4.54246
Ca. M. ferrireducens’	M.ferri_00257	K01551	Uncharacterized protein	Chloroflexi bacterium GWB2_54_36	Anion-transporting ATPase	K01551	arsenite-transporting ATPase	arsA, ASNA1		5.64097
Ca. M. ferrireducens’	M.ferri_00258	#N/A	UPI0009E00809 related cluster	Paenibacillus sp. FSL R5-0345	Ubiquinone/menaquinone biosynthesis C-methyltransferase UbiE	#N/A	#N/A	#N/A		5.95904
Ca. M. ferrireducens’	M.ferri_00259	#N/A	Multi-sensor signal transduction histidine kinase	Sideroxydans	hypothetical protein	#N/A	#N/A	#N/A		1.17875
Ca. M. ferrireducens’	M.ferri_00260	K06937	MoaA/NifB/PqqE family protein	Candidatus Methanoperedens sp. BLZ1	GTP 3',8-cyclase	K06937	7,8-dihydro-6-hydroxymethylpterin dimethyltransferase	K06937		0.211342
Ca. M. ferrireducens’	M.ferri_00261	#N/A	Transcriptional regulator, AsnC family	Candidatus Methanoperedens sp. BLZ1	Lrp/AsnC ligand binding domain protein	#N/A	#N/A	#N/A		10.835
Ca. M. ferrireducens’	M.ferri_00262	K03167	Type 2 DNA topoisomerase 6 subunit B	Candidatus Methanoperedens sp. BLZ1	DNA topoisomerase VI subunit B	K03167	DNA topoisomerase VI subunit B	top6B		1.4412
Ca. M. ferrireducens’	M.ferri_00263	K03166	Type 2 DNA topoisomerase 6 subunit A	Candidatus Methanoperedens sp. BLZ1	DNA topoisomerase VI subunit A	K03166	DNA topoisomerase VI subunit A	top6A		7.13922
Ca. M. ferrireducens’	M.ferri_00264	#N/A	#N/A	#N/A	hypothetical protein	#N/A	#N/A	#N/A		0
Ca. M. ferrireducens’	M.ferri_00265	#N/A	Uncharacterized protein	Caldanaerobacter subterraneus subsp. yonseiensis KB-1	HEPN domain protein	#N/A	#N/A	#N/A		15.3969
Ca. M. ferrireducens’	M.ferri_00266	K07076	Uncharacterized protein	Thermoplasmatales archaeon DG-70-1	Nucleotidyltransferase domain protein	K07076	uncharacterized protein	K07076		0
Ca. M. ferrireducens’	M.ferri_00267	#N/A	Uncharacterized protein	Candidatus Methanoperedens sp. BLZ1	Plasmid pRiA4b ORF-3-like protein	#N/A	#N/A	#N/A		0
Ca. M. ferrireducens’	M.ferri_00268	#N/A	#N/A	#N/A	PIN domain protein	#N/A	#N/A	#N/A		11.6426
Ca. M. ferrireducens’	M.ferri_00269	#N/A	#N/A	#N/A	hypothetical protein	#N/A	#N/A	#N/A		0
Ca. M. ferrireducens’	M.ferri_00270	#N/A	#N/A	#N/A	hypothetical protein	#N/A	#N/A	#N/A		0
Ca. M. ferrireducens’	M.ferri_00271	#N/A	Uncharacterized protein	Candidatus Methanoperedens sp. BLZ1	hypothetical protein	#N/A	#N/A	#N/A		0
Ca. M. ferrireducens’	M.ferri_00272	#N/A	#N/A	#N/A	hypothetical protein	#N/A	#N/A	#N/A		46.9226
Ca. M. ferrireducens’	M.ferri_00273	#N/A	Sulfurtransferase TusA	Candidatus Methanoperedens sp. BLZ1	hypothetical protein	#N/A	#N/A	#N/A		0
Ca. M. ferrireducens’	M.ferri_00274	K09706	Uncharacterized protein	Candidatus Methanoperedens nitroreducens	hypothetical protein	K09706	uncharacterized protein	K09706		0
Ca. M. ferrireducens’	M.ferri_00275	K06996	Glyoxalase	Candidatus Methanoperedens sp. BLZ1	hypothetical protein	K06996	uncharacterized protein	K06996		6.34026
Ca. M. ferrireducens’	M.ferri_00276	#N/A	Uncharacterized protein	Candidatus Syntrophoarchaeum caldarius	hypothetical protein	#N/A	#N/A	#N/A		2.86614
Ca. M. ferrireducens’	M.ferri_00277	K04479	Uncharacterized protein	Rubrobacter xylanophilus (strain DSM 9941 / NBRC 16129)	hypothetical protein	K04479	DNA polymerase IV (archaeal DinB-like DNA polymerase)	K04479		5.35675
Ca. M. ferrireducens’	M.ferri_00278	K01971	Uncharacterized protein	Candidatus Bathyarchaeota archaeon RBG_13_52_12	Multifunctional non-homologous end joining protein LigD	K01971	bifunctional non-homologous end joining protein LigD	ligD		4.406
Ca. M. ferrireducens’	M.ferri_00279	K10979	Non-homologous end joining protein Ku	Candidatus Methanoperedens sp. BLZ1	Non-homologous end joining protein Ku	K10979	DNA end-binding protein Ku	ku		17.8945
Ca. M. ferrireducens’	M.ferri_00280	K01971	Uncharacterized protein	miscellaneous Crenarchaeota group-1 archaeon SG8-32-1	Bifunctional non-homologous end joining protein LigD	K01971	bifunctional non-homologous end joining protein LigD	ligD		13.8153
Ca. M. ferrireducens’	M.ferri_00281	#N/A	Uncharacterized protein	Candidatus Methanoperedens sp. BLZ1	hypothetical protein	#N/A	#N/A	#N/A		13.5277
Ca. M. ferrireducens’	M.ferri_00282	#N/A	Uncharacterized protein	Candidatus Methanoperedens sp. BLZ1	hypothetical protein	#N/A	#N/A	#N/A		1.09992
Ca. M. ferrireducens’	M.ferri_00283	#N/A	#N/A	#N/A	hypothetical protein	#N/A	#N/A	#N/A		0
Ca. M. ferrireducens’	M.ferri_00284	K09135	Uncharacterized protein	Candidatus Methanoperedens sp. BLZ1	hypothetical protein	K09135	uncharacterized protein	K09135		3.62126
Ca. M. ferrireducens’	M.ferri_00285	K06869	3-isopropylmalate dehydratase	Candidatus Methanoperedens sp. BLZ1	PAC2 family protein	K06869	uncharacterized protein	K06869		2.63645
Ca. M. ferrireducens’	M.ferri_00286	K02323	DNA polymerase II small subunit	Candidatus Methanoperedens sp. BLZ1	DNA polymerase II small subunit	K02323	DNA polymerase II small subunit	DPB2, polD1		9.11331
Ca. M. ferrireducens’	M.ferri_00287	K07502	Uncharacterized protein	Candidatus Methanoperedens sp. BLZ1	RNase_H superfamily protein	K07502	uncharacterized protein	yprB		2.9386
Ca. M. ferrireducens’	M.ferri_00288	K07090	Probable membrane transporter protein	Candidatus Methanoperedens sp. BLZ1	Sulfite exporter TauE/SafE	K07090	uncharacterized protein	K07090		8.15991
Ca. M. ferrireducens’	M.ferri_00289	K02197	Cytochrome c-type biogenesis protein CcmE	Candidatus Methanoperedens sp. BLZ1	Cytochrome c-type biogenesis protein CcmE	K02197	cytochrome c-type biogenesis protein CcmE	ccmE		1.86811
Ca. M. ferrireducens’	M.ferri_00290	#N/A	Uncharacterized protein	Candidatus Methanoperedens nitroreducens	hypothetical protein	#N/A	#N/A	#N/A		1.954
Ca. M. ferrireducens’	M.ferri_00291	#N/A	ABC transporter ATP-binding protein	Candidatus Liptonbacteria bacterium RIFCSPHIGHO2_01_FULL_57_28	hypothetical protein	#N/A	#N/A	#N/A		0
Ca. M. ferrireducens’	M.ferri_00292	K01607	Carboxymuconolactone decarboxylase	Candidatus Methanoperedens sp. BLZ1	Carboxymuconolactone decarboxylase family protein	K01607	4-carboxymuconolactone decarboxylase	pcaC		11.888
Ca. M. ferrireducens’	M.ferri_00293	K03594	Bacterioferritin	Candidatus Methanoperedens sp. BLZ1	Bacterioferritin	K03594	bacterioferritin	bfr		5.60434
Ca. M. ferrireducens’	M.ferri_00294	K03421	Methyl coenzyme M reductase protein C	Candidatus Methanoperedens sp. BLZ1	Methyl-coenzyme M reductase operon protein C	K03421	methyl-coenzyme M reductase subunit C	mcrC		4.079
Ca. M. ferrireducens’	M.ferri_00295	#N/A	Zinc finger protein	Candidatus Methanoperedens sp. BLZ1	hypothetical protein	#N/A	#N/A	#N/A		14.7344
Ca. M. ferrireducens’	M.ferri_00296	#N/A	zinc finger protein	Candidatus Methanoperedens nitroreducens	hypothetical protein	#N/A	#N/A	#N/A		20.3794
Ca. M. ferrireducens’	M.ferri_00297	K00172	Pyruvate ferredoxin oxidoreductase, gamma subunit	Candidatus Methanoperedens sp. BLZ1	NADH-dependent phenylglyoxylate dehydrogenase subunit gamma	K00172	pyruvate ferredoxin oxidoreductase gamma subunit	porG		1.74357
Ca. M. ferrireducens’	M.ferri_00298	K00169	Pyruvate synthase, subunit alpha	Candidatus Methanoperedens sp. BLZ1	NADH-dependent phenylglyoxylate dehydrogenase subunit alpha	K00169	pyruvate ferredoxin oxidoreductase alpha subunit	porA		2.67556
Ca. M. ferrireducens’	M.ferri_00299	K00170	Pyruvate ferredoxin oxidoreductase, beta subunit	Candidatus Methanoperedens sp. BLZ1	Pyruvate synthase subunit PorB	K00170	pyruvate ferredoxin oxidoreductase beta subunit	porB		7.33278
Ca. M. ferrireducens’	M.ferri_00300	K07496	Transposase	Methanococcoides burtonii (strain DSM 6242 / NBRC 107633 / OCM 468 / ACE-M)	Putative transposase DNA-binding domain protein	K07496	putative transposase	K07496		4.38818
Ca. M. ferrireducens’	M.ferri_00301	K05595	UPF0056 membrane protein	Candidatus Methanoperedens sp. BLZ1	hypothetical protein	K05595	multiple antibiotic resistance protein	marC		9.15375
Ca. M. ferrireducens’	M.ferri_00302	K00796	Dihydropteroate synthase	Candidatus Methanoperedens sp. BLZ1	hypothetical protein	K00796	dihydropteroate synthase	folP		0
Ca. M. ferrireducens’	M.ferri_00303	K11784	Cyclic dehypoxanthine futalosine synthase	Candidatus Methanoperedens sp. BLZ1	Cyclic dehypoxanthine futalosine synthase	K11784	cyclic dehypoxanthinyl futalosine synthase	mqnC		2.5585
Ca. M. ferrireducens’	M.ferri_00304	#N/A	#N/A	#N/A	hypothetical protein	#N/A	#N/A	#N/A		16.6938
Ca. M. ferrireducens’	M.ferri_00305	K11687	ADP-ribosylglycohydrolase	Candidatus Methanoperedens sp. BLZ1	ADP-ribosyl-[dinitrogen reductase] glycohydrolase	K11687	poly(ADP-ribose) glycohydrolase ARH3	ADPRHL2		5.52311
Ca. M. ferrireducens’	M.ferri_00306	K00763	Putative nicotinate phosphoribosyltransferase	Candidatus Methanoperedens sp. BLZ1	Nicotinate phosphoribosyltransferase pncB2	K00763	nicotinate phosphoribosyltransferase	pncB, NAPRT1		1.03238
Ca. M. ferrireducens’	M.ferri_00307	#N/A	Uncharacterized protein	Candidatus Methanoperedens nitroreducens	hypothetical protein	#N/A	#N/A	#N/A		2.32476
Ca. M. ferrireducens’	M.ferri_00308	K07721	ArsR family transcriptional regulator	Candidatus Methanoperedens sp. BLZ1	Bacterial regulatory protein, arsR family	K07721	ArsR family transcriptional regulator	K07721		9.60743
Ca. M. ferrireducens’	M.ferri_00309	#N/A	#N/A	#N/A	hypothetical protein	#N/A	#N/A	#N/A		21.3587
Ca. M. ferrireducens’	M.ferri_00310	K00384	Thioredoxin	Candidatus Methanoperedens sp. BLZ1	NADH dehydrogenase	K00384	thioredoxin reductase (NADPH)	trxB, TRR		18.9995
Ca. M. ferrireducens’	M.ferri_00311	K20444	Methylase involved in ubiquinone/menaquinone biosynthesis	Candidatus Methanoperedens nitroreducens	putative S-adenosylmethionine-dependent methyltransferase	K20444	O-antigen biosynthesis protein	rfbC		1.74357
Ca. M. ferrireducens’	M.ferri_00312	#N/A	Uncharacterized protein	Candidatus Methanoperedens nitroreducens	hypothetical protein	#N/A	#N/A	#N/A		2.68868
Ca. M. ferrireducens’	M.ferri_00313	K02051	Sulfonate ABC transporter substrate-binding protein	Candidatus Methanoperedens sp. BLZ1	alkanesulfonate transporter substrate-binding subunit	K02051	NitT/TauT family transport system substrate-binding protein	ABC.SN.S		6.46409
Ca. M. ferrireducens’	M.ferri_00314	K19694	Two component system histidine kinase	Candidatus Methanoperedens sp. BLZ1	Sensor histidine kinase ResE	K19694	two-component system, sensor histidine kinase ChiS	chiS		1.21443
Ca. M. ferrireducens’	M.ferri_00315	K07658	Transcriptional regulator	Candidatus Methanoperedens sp. BLZ1	Alkaline phosphatase synthesis transcriptional regulatory protein PhoP	K07658	two-component system, OmpR family, alkaline phosphatase synthesis response regulator PhoP	phoB1, phoP		14.1412
Ca. M. ferrireducens’	M.ferri_00316	#N/A	Uncharacterized protein	Candidatus Methanoperedens sp. BLZ1	hypothetical protein	#N/A	#N/A	#N/A		14.1024
Ca. M. ferrireducens’	M.ferri_00317	K03703	UvrABC system protein C	Candidatus Methanoperedens sp. BLZ1	UvrABC system protein C	K03703	excinuclease ABC subunit C	uvrC		0.787231
Ca. M. ferrireducens’	M.ferri_00318	#N/A	#N/A	#N/A	hypothetical protein	#N/A	#N/A	#N/A		0
Ca. M. ferrireducens’	M.ferri_00319	K03406	Heme NO binding protein	Candidatus Methanoperedens sp. BLZ1	Haem-NO-binding protein	K03406	methyl-accepting chemotaxis protein	mcp		15.0943
Ca. M. ferrireducens’	M.ferri_00320	K07013	Transcriptional regulator, ArsR family	Candidatus Methanoperedens sp. BLZ1	V4R domain protein	K07013	uncharacterized protein	K07013		0.210069
Ca. M. ferrireducens’	M.ferri_00321	K14292	RNA cap guanine-N2 methyltransferase	Candidatus Methanoperedens nitroreducens	23S rRNA (uracil-C(5))-methyltransferase RlmCD	K14292	trimethylguanosine synthase	TGS1		0
Ca. M. ferrireducens’	M.ferri_00322	K06174	Putative ATPase, Rnase L inhibitor (RLI) like protein	Candidatus Methanoperedens nitroreducens	Energy-dependent translational throttle protein EttA	K06174	ATP-binding cassette, sub-family E, member 1	ABCE1, Rli1		7.00461
Ca. M. ferrireducens’	M.ferri_00323	#N/A	Uncharacterized protein	Candidatus Methanoperedens sp. BLZ1	hypothetical protein	#N/A	#N/A	#N/A		8.10066
Ca. M. ferrireducens’	M.ferri_00324	K00930	Acetylglutamate kinase	Candidatus Methanoperedens sp. BLZ1	Acetylglutamate kinase	K00930	acetylglutamate kinase	argB		12.0572
Ca. M. ferrireducens’	M.ferri_00325	#N/A	Uncharacterized protein	Candidatus Methanoperedens sp. BLZ1	hypothetical protein	#N/A	#N/A	#N/A		0
Ca. M. ferrireducens’	M.ferri_00326	K10026	7-carboxy-7-deazaguanine synthase	Candidatus Methanoperedens sp. BLZ1	7-carboxy-7-deazaguanine synthase	K10026	7-carboxy-7-deazaguanine synthase	queE		0
Ca. M. ferrireducens’	M.ferri_00327	K03531	Cell division protein FtsZ	Candidatus Methanoperedens sp. BLZ1	Cell division protein FtsZ	K03531	cell division protein FtsZ	ftsZ		0.0718505
Ca. M. ferrireducens’	M.ferri_00328	K09716	D-aminoacyl-tRNA deacylase	Candidatus Methanoperedens sp. BLZ1	hypothetical protein	K09716	D-aminoacyl-tRNA deacylase	dtdA, GEK1		5.60842
Ca. M. ferrireducens’	M.ferri_00329	#N/A	PRC-barrel domain protein	Candidatus Methanoperedens sp. BLZ1	PRC-barrel domain protein	#N/A	#N/A	#N/A		6.24119
Ca. M. ferrireducens’	M.ferri_00330	K13525	Cell division control protein	Candidatus Methanoperedens sp. BLZ1	ATP-dependent zinc metalloprotease FtsH	K13525	transitional endoplasmic reticulum ATPase	VCP, CDC48		3.30435
Ca. M. ferrireducens’	M.ferri_00331	#N/A	#N/A	#N/A	DNA topoisomerase I	#N/A	#N/A	#N/A		0
Ca. M. ferrireducens’	M.ferri_00332	#N/A	Uncharacterized protein	Candidatus Methanoperedens sp. BLZ1	hypothetical protein	#N/A	#N/A	#N/A		0
Ca. M. ferrireducens’	M.ferri_00334	#N/A	Uncharacterized protein	archaeon GW2011_AR13	Matrixin	#N/A	#N/A	#N/A		2.34848
Ca. M. ferrireducens’	M.ferri_00335	#N/A	#N/A	#N/A	hypothetical protein	#N/A	#N/A	#N/A		0
Ca. M. ferrireducens’	M.ferri_00336	K01939	Adenylosuccinate synthetase	Candidatus Methanoperedens sp. BLZ1	Adenylosuccinate synthetase	K01939	adenylosuccinate synthase	purA, ADSS		2.85086
Ca. M. ferrireducens’	M.ferri_00337	K13525	AAA family ATPase, CDC48 subfamily	Candidatus Methanoperedens nitroreducens	ATP-dependent zinc metalloprotease FtsH 3	K13525	transitional endoplasmic reticulum ATPase	VCP, CDC48		1.38379
Ca. M. ferrireducens’	M.ferri_00338	K04069	Pyruvate formate-lyase activating protein-like protein	Candidatus Methanoperedens sp. BLZ1	Radical SAM superfamily protein	K04069	pyruvate formate lyase activating enzyme	pflA, pflC, pflE		9.23067
Ca. M. ferrireducens’	M.ferri_00339	K01740	Iron-sulfur cluster binding protein	Candidatus Methanoperedens sp. BLZ1	Epoxyqueuosine reductase	K01740	O-acetylhomoserine (thiol)-lyase	metY		5.78808
Ca. M. ferrireducens’	M.ferri_00340	K01218	Lysophospholipase L1-like esterase	Clostridium clariflavum (strain DSM 19732 / NBRC 101661 / EBR45)	Multidomain esterase	K01218	mannan endo-1,4-beta-mannosidase	gmuG		6.58509
Ca. M. ferrireducens’	M.ferri_00341	K02316	DNA primase DnaG	Candidatus Methanoperedens sp. BLZ1	DNA primase	K02316	DNA primase	dnaG		6.39179
Ca. M. ferrireducens’	M.ferri_00342	#N/A	UPF0284 protein MPEBLZ_01233	Candidatus Methanoperedens sp. BLZ1	hypothetical protein	#N/A	#N/A	#N/A		4.97071
Ca. M. ferrireducens’	M.ferri_00343	#N/A	Transcriptional regulator	Candidatus Methanoperedens sp. BLZ1	Sugar-specific transcriptional regulator TrmB	#N/A	#N/A	#N/A		0
Ca. M. ferrireducens’	M.ferri_00344	#N/A	Uncharacterized protein	Methanoregula boonei (strain DSM 21154 / JCM 14090 / 6A8)	hypothetical protein	#N/A	#N/A	#N/A		5.95111
Ca. M. ferrireducens’	M.ferri_00345	#N/A	#N/A	#N/A	hypothetical protein	#N/A	#N/A	#N/A		0
Ca. M. ferrireducens’	M.ferri_00346	K02319	DNA polymerase	Candidatus Methanoperedens sp. BLZ1	DNA polymerase II	K02319	DNA polymerase I	DPA, polB		0.820147
Ca. M. ferrireducens’	M.ferri_00347	K09116	Uncharacterized protein (Fragment)	Candidatus Methanoperedens sp. BLZ1	hypothetical protein	K09116	uncharacterized protein	K09116		10.1151
Ca. M. ferrireducens’	M.ferri_00348	K07144	Amino acid kinase	Candidatus Methanoperedens sp. BLZ1	uridylate kinase	K07144	5-(aminomethyl)-3-furanmethanol phosphate kinase	mfnE		5.257
Ca. M. ferrireducens’	M.ferri_00349	K03232	Elongation factor 1-beta	Candidatus Methanoperedens sp. BLZ1	elongation factor 1-beta	K03232	elongation factor 1-beta	EEF1B		10.579
Ca. M. ferrireducens’	M.ferri_00351	#N/A	#N/A	#N/A	hypothetical protein	#N/A	#N/A	#N/A		0
Ca. M. ferrireducens’	M.ferri_00352	K03146	Thiamine thiazole synthase	Candidatus Methanoperedens sp. BLZ1	ribulose-1,5-biphosphate synthetase	K03146	thiamine thiazole synthase	THI4, THI1		0
Ca. M. ferrireducens’	M.ferri_00353	#N/A	Uncharacterized protein	Candidatus Methanoperedens nitroreducens	hypothetical protein	#N/A	#N/A	#N/A		1.88306
Ca. M. ferrireducens’	M.ferri_00354	K01873	Valine--tRNA ligase	Candidatus Methanoperedens sp. BLZ1	Valine--tRNA ligase	K01873	valyl-tRNA synthetase	VARS, valS		1.22787
Ca. M. ferrireducens’	M.ferri_00355	K01895	Acetyl-coenzyme A synthetase	Candidatus Methanoperedens sp. BLZ1	Acetyl-coenzyme A synthetase	K01895	acetyl-CoA synthetase	ACSS, acs		0.199038
Ca. M. ferrireducens’	M.ferri_00356	#N/A	Uncharacterized protein	Candidatus Methanoperedens sp. BLZ1	hypothetical protein	#N/A	#N/A	#N/A		4.19576
Ca. M. ferrireducens’	M.ferri_00357	#N/A	Uncharacterized protein	Candidatus Methanoperedens sp. BLZ1	hypothetical protein	#N/A	#N/A	#N/A		0
Ca. M. ferrireducens’	M.ferri_00358	#N/A	Uncharacterized protein	Candidatus Methanoperedens sp. BLZ1	S-layer protein	#N/A	#N/A	#N/A		0
Ca. M. ferrireducens’	M.ferri_00359	K06965	Protein pelota homolog	Candidatus Methanoperedens sp. BLZ1	peptide chain release factor 1	K06965	protein pelota	PELO, DOM34, pelA		0.0749386
Ca. M. ferrireducens’	M.ferri_00360	#N/A	Uncharacterized protein	Candidatus Methanoperedens sp. BLZ1	hypothetical protein	#N/A	#N/A	#N/A		3.19523
Ca. M. ferrireducens’	M.ferri_00361	K15740	Ribosomal protein S6 modification protein	Candidatus Methanoperedens sp. BLZ1	Alpha-aminoadipate--LysW ligase LysX	K15740	tetrahydromethanopterin:alpha-L-glutamate ligase	mptN		15.9581
Ca. M. ferrireducens’	M.ferri_00362	#N/A	Bacterial Ig-like domain (Group 1)	Candidatus Methanoperedens sp. BLZ1	hypothetical protein	#N/A	#N/A	#N/A		3.16825
Ca. M. ferrireducens’	M.ferri_00363	K06868	O-phospho-L-seryl-tRNA:Cys-tRNA synthase	Candidatus Methanoperedens sp. BLZ1	Sep-tRNA:Cys-tRNA synthetase	K06868	Sep-tRNA:Cys-tRNA synthetase	sepcysS		3.76453
Ca. M. ferrireducens’	M.ferri_00364	#N/A	Uncharacterized protein	Candidatus Methanoperedens sp. BLZ1	putative ArCR,	#N/A	#N/A	#N/A		8.45917
Ca. M. ferrireducens’	M.ferri_00365	#N/A	Uncharacterized protein	Candidatus Methanoperedens nitroreducens	Putative electron transport protein YccM	#N/A	#N/A	#N/A		6.40045
Ca. M. ferrireducens’	M.ferri_00366	#N/A	hypothetical protein	Solirubrobacter soli	hypothetical protein	#N/A	#N/A	#N/A		0
Ca. M. ferrireducens’	M.ferri_00367	#N/A	ArsR family transcriptional regulator	Candidatus Methanoperedens sp. BLZ1	hypothetical protein	#N/A	#N/A	#N/A		0.747245
Ca. M. ferrireducens’	M.ferri_00368	K02003	Uncharacterized protein	Candidatus Methanoperedens sp. BLZ1	putative ABC transporter ATP-binding protein YknY	K02003	putative ABC transport system ATP-binding protein	ABC.CD.A		5.2729
Ca. M. ferrireducens’	M.ferri_00369	K02004	Putative ABC transporter permease protein	Candidatus Methanoperedens sp. BLZ1	Macrolide export ATP-binding/permease protein MacB	K02004	putative ABC transport system permease protein	ABC.CD.P		0.45428
Ca. M. ferrireducens’	M.ferri_00370	#N/A	Cell surface protein	Candidatus Methanoperedens sp. BLZ1	Periplasmic copper-binding protein (NosD)	#N/A	#N/A	#N/A		2.72433
Ca. M. ferrireducens’	M.ferri_00371	K07218	Cell surface protein	Candidatus Methanoperedens sp. BLZ1	Periplasmic copper-binding protein (NosD)	K07218	nitrous oxidase accessory protein	nosD		6.31293
Ca. M. ferrireducens’	M.ferri_00372	K07218	Uncharacterized protein (Fragment)	Candidatus Woesebacteria bacterium RBG_16_34_12	Periplasmic copper-binding protein (NosD)	K07218	nitrous oxidase accessory protein	nosD		4.25465
Ca. M. ferrireducens’	M.ferri_00373	K00001	NADPH:quinone reductase	Candidatus Methanoperedens sp. BLZ1	Zinc-type alcohol dehydrogenase-like protein	K00001	alcohol dehydrogenase	E1.1.1.1, adh		0.9209
Ca. M. ferrireducens’	M.ferri_00374	#N/A	Uncharacterized protein	unclassified Nitrospirae	hypothetical protein	#N/A	#N/A	#N/A		0.673482
Ca. M. ferrireducens’	M.ferri_00375	K09126	Pyruvate kinase, alpha/beta domain	Candidatus Methanoperedens sp. BLZ1	Pyruvate kinase, alpha/beta domain	K09126	uncharacterized protein	K09126		17.0567
Ca. M. ferrireducens’	M.ferri_00376	K09835	Uncharacterized protein	Clostridiales bacterium PH28_bin88	zeta-carotene-forming phytoene desaturase	K09835	prolycopene isomerase	crtISO, crtH		3.73622
Ca. M. ferrireducens’	M.ferri_00377	K00001	NADPH:quinone reductase	Candidatus Methanoperedens sp. BLZ1	Alcohol dehydrogenase	K00001	alcohol dehydrogenase	E1.1.1.1, adh		11.257
Ca. M. ferrireducens’	M.ferri_00378	K00568	Ubiquinone/menaquinone biosynthesis methyltransferase	Candidatus Methanoperedens sp. BLZ1	Aklanonic acid methyltransferase DauC	K00568	2-polyprenyl-6-hydroxyphenyl methylase / 3-demethylubiquinone-9 3-methyltransferase	ubiG		4.06269
Ca. M. ferrireducens’	M.ferri_00379	#N/A	Uncharacterized protein	Candidatus Methanoperedens sp. BLZ1	hypothetical protein	#N/A	#N/A	#N/A		6.61911
Ca. M. ferrireducens’	M.ferri_00380	K00344	NADPH:quinone reductase	Candidatus Methanoperedens sp. BLZ1	Alcohol dehydrogenase	K00344	NADPH2:quinone reductase	qor, CRYZ		4.42477
Ca. M. ferrireducens’	M.ferri_00381	#N/A	Uncharacterized protein	Candidatus Methanoperedens sp. BLZ1	hypothetical protein	#N/A	#N/A	#N/A		2.98898
Ca. M. ferrireducens’	M.ferri_00382	K00001	Uncharacterized protein	marine sediment metagenome	Alcohol dehydrogenase	K00001	alcohol dehydrogenase	E1.1.1.1, adh		3.56992
Ca. M. ferrireducens’	M.ferri_00383	K02003	ABC-type antimicrobial peptide transport system, ATPase component	Candidatus Methanoperedens nitroreducens	putative ABC transporter ATP-binding protein YknY	K02003	putative ABC transport system ATP-binding protein	ABC.CD.A		6.69531
Ca. M. ferrireducens’	M.ferri_00384	K02004	ABC-type transport system, involved in lipoprotein release, permease component	Candidatus Methanoperedens nitroreducens	Macrolide export ATP-binding/permease protein MacB	K02004	putative ABC transport system permease protein	ABC.CD.P		7.3942
Ca. M. ferrireducens’	M.ferri_00385	#N/A	Uncharacterized protein	Candidatus Methanoperedens nitroreducens	hypothetical protein	#N/A	#N/A	#N/A		7.7047
Ca. M. ferrireducens’	M.ferri_00386	#N/A	Uncharacterized protein	Candidatus Methanoperedens sp. BLZ1	hypothetical protein	#N/A	#N/A	#N/A		0
Ca. M. ferrireducens’	M.ferri_00387	K07658	Transcriptional regulator	Candidatus Methanoperedens sp. BLZ1	Alkaline phosphatase synthesis transcriptional regulatory protein PhoP	K07658	two-component system, OmpR family, alkaline phosphatase synthesis response regulator PhoP	phoB1, phoP		0
Ca. M. ferrireducens’	M.ferri_00388	K19694	Signal transduction histidine kinase	Candidatus Methanoperedens nitroreducens	Sensor histidine kinase ResE	K19694	two-component system, sensor histidine kinase ChiS	chiS		4.06057
Ca. M. ferrireducens’	M.ferri_00389	K02051	ABC-type nitrate/sulfonate/bicarbonate transport system, periplasmic component	Candidatus Methanoperedens nitroreducens	Bicarbonate transport ATP-binding protein CmpC	K02051	NitT/TauT family transport system substrate-binding protein	ABC.SN.S		2.33649
Ca. M. ferrireducens’	M.ferri_00390	K18563	Fe-S oxidoreductase	Candidatus Methanoperedens sp. BLZ1	Hopanoid C-3 methylase	K18563	methyltransferase	thnL		0.864105
Ca. M. ferrireducens’	M.ferri_00391	K01007	Phosphoenolpyruvate synthase	Candidatus Methanoperedens sp. BLZ1	Prodigiosin synthesizing transferase PigC	K01007	pyruvate, water dikinase	pps, ppsA		4.38328
Ca. M. ferrireducens’	M.ferri_00392	K13770	TetR family transcriptional regulator	Candidatus Methanoperedens sp. BLZ1	HTH-type transcriptional repressor KstR	K03885	NADH dehydrogenase	ndh		7.25793
Ca. M. ferrireducens’	M.ferri_00393	#N/A	DNA repair and recombination protein RadA	Candidatus Methanoperedens sp. BLZ1	hypothetical protein	#N/A	#N/A	#N/A		4.28178
Ca. M. ferrireducens’	M.ferri_00394	#N/A	Uncharacterized protein	Candidatus Methanoperedens sp. BLZ1	hypothetical protein	#N/A	#N/A	#N/A		4.35893
Ca. M. ferrireducens’	M.ferri_00395	K02319	DNA-directed DNA polymerase	Candidatus Methanoperedens sp. BLZ1	DNA polymerase II	K02319	DNA polymerase I	DPA, polB		0.711662
Ca. M. ferrireducens’	M.ferri_00396	#N/A	Pentapeptide repeats (8 copies)	Candidatus Methanoperedens sp. BLZ1	Serine/threonine-protein kinase B	#N/A	#N/A	#N/A		1.86811
Ca. M. ferrireducens’	M.ferri_00397	K03973	Stress-responsive transcriptional regulator	Candidatus Methanoperedens sp. BLZ1	DNA-binding transcriptional activator PspC	K03973	phage shock protein C	pspC		2.03794
Ca. M. ferrireducens’	M.ferri_00398	K20156	FMN reductase	Geobacteraceae bacterium GWC2_48_7	2-amino-4-deoxychorismate dehydrogenase	K20156	2-amino-4-deoxychorismate dehydrogenase	sgcG		3.28562
Ca. M. ferrireducens’	M.ferri_00399	#N/A	#N/A	#N/A	hypothetical protein	#N/A	#N/A	#N/A		4.48347
Ca. M. ferrireducens’	M.ferri_00400	#N/A	Uncharacterized protein	Thermoplasmatales archaeon SG8-52-3	hypothetical protein	#N/A	#N/A	#N/A		1.10508
Ca. M. ferrireducens’	M.ferri_00401	K01951	GMP synthase [glutamine-hydrolyzing] subunit A	Candidatus Methanoperedens sp. BLZ1	GMP synthase [glutamine-hydrolyzing]	K01951	GMP synthase (glutamine-hydrolysing)	guaA, GMPS		1.77081
Ca. M. ferrireducens’	M.ferri_00402	K19576	Major Facilitator Superfamily protein	Candidatus Methanoperedens sp. BLZ1	drug efflux system protein MdtG	K19576	MFS transporter, DHA1 family, quinolone resistance protein	norA		0.652028
Ca. M. ferrireducens’	M.ferri_00403	K04800	Replication factor C large subunit	Candidatus Methanoperedens sp. BLZ1	replication factor C large subunit	K04800	replication factor C large subunit	rfcL		1.02037
Ca. M. ferrireducens’	M.ferri_00404	#N/A	c-Myc-responsive protein	Candidatus Methanoperedens sp. BLZ1	2'-deoxynucleoside 5'-phosphate N-hydrolase 1	#N/A	#N/A	#N/A		12.7629
Ca. M. ferrireducens’	M.ferri_00405	#N/A	Uncharacterized protein	Candidatus Methanoperedens sp. BLZ1	hypothetical protein	#N/A	#N/A	#N/A		2.0012
Ca. M. ferrireducens’	M.ferri_00406	K07442	tRNA (Adenine(57)-N(1)/adenine(58)-N(1))-methyltransferase TrmI	Candidatus Methanoperedens sp. BLZ1	tRNA (adenine(58)-N(1))-methyltransferase TrmI	K07442	tRNA (adenine57-N1/adenine58-N1)-methyltransferase catalytic subunit	TRM61, GCD14		5.58927
Ca. M. ferrireducens’	M.ferri_00407	#N/A	Uncharacterized protein	Candidatus Methanoperedens sp. BLZ1	hypothetical protein	#N/A	#N/A	#N/A		0
Ca. M. ferrireducens’	M.ferri_00408	#N/A	Carbonic anhydrase or acetyltransferase, isoleucine patch superfamily	Singulisphaera sp. GP187	UDP-3-O-[3-hydroxymyristoyl] glucosamine N-acyltransferase	#N/A	#N/A	#N/A		2.12578
Ca. M. ferrireducens’	M.ferri_00409	K10206	LL-diaminopimelate aminotransferase apoenzyme	Candidatus Methanoperedens nitroreducens	LL-diaminopimelate aminotransferase	K10206	LL-diaminopimelate aminotransferase	E2.6.1.83		2.37144
Ca. M. ferrireducens’	M.ferri_00410	K13787	Farnesyl-diphosphate synthase / geranylgeranyl-diphosphate synthase	Candidatus Methanoperedens sp. BLZ1	Octaprenyl diphosphate synthase	K13787	geranylgeranyl diphosphate synthase, type I	idsA		5.65946
Ca. M. ferrireducens’	M.ferri_00411	K07129	Radical-forming protein	Candidatus Methanoperedens sp. BLZ1	Radical SAM superfamily protein	K07129	uncharacterized protein	K07129		7.72371
Ca. M. ferrireducens’	M.ferri_00412	#N/A	Uncharacterized protein	Candidatus Methanoperedens sp. BLZ1	hypothetical protein	#N/A	#N/A	#N/A		0
Ca. M. ferrireducens’	M.ferri_00413	K02485	Sensory transduction histidine kinase	Candidatus Methanoperedens sp. BLZ1	Sporulation kinase E	K02485	two-component system, response regulator	rssB, hnr		0.144495
Ca. M. ferrireducens’	M.ferri_00414	#N/A	Uncharacterized protein	Candidatus Methanoperedens sp. BLZ1	hypothetical protein	#N/A	#N/A	#N/A		5.36483
Ca. M. ferrireducens’	M.ferri_00415	K07321	Carbon-monoxide dehydrogenase accessory protein	Candidatus Methanoperedens sp. BLZ1	Septum site-determining protein MinD	K07321	CO dehydrogenase maturation factor	cooC		1.88306
Ca. M. ferrireducens’	M.ferri_00416	K21029	4-methyl-5-(Beta-hydroxyethyl)thiazole monophosphate synthesis protein ThiF	Candidatus Methanoperedens sp. BLZ1	putative adenylyltransferase/sulfurtransferase MoeZ	K21029	molybdopterin-synthase adenylyltransferase	moeB		4.26206
Ca. M. ferrireducens’	M.ferri_00417	K04085	Uncharacterized protein	Candidatus Methanoperedens sp. BLZ1	hypothetical protein	K04085	tRNA 2-thiouridine synthesizing protein A	tusA, sirA		2.3174
Ca. M. ferrireducens’	M.ferri_00418	K07235	DsrE/DsrF-like family protein	Candidatus Methanoperedens sp. BLZ1	DsrE/DsrF-like family protein	K07235	tRNA 2-thiouridine synthesizing protein D	tusD, dsrE		2.39941
Ca. M. ferrireducens’	M.ferri_00419	K07236	Protein TusC	Candidatus Methanoperedens sp. BLZ1	sulfur relay protein TusC	K07236	tRNA 2-thiouridine synthesizing protein C	tusC, dsrF		0
Ca. M. ferrireducens’	M.ferri_00420	#N/A	Uncharacterized protein	Candidatus Methanoperedens sp. BLZ1	hypothetical protein	#N/A	#N/A	#N/A		0
Ca. M. ferrireducens’	M.ferri_00421	K16011	Mannose-1-phosphate guanylyltransferase	Candidatus Methanoperedens sp. BLZ1	Alginate biosynthesis protein AlgA	K16011	mannose-1-phosphate guanylyltransferase / mannose-6-phosphate isomerase	algA, xanB, rfbA, wbpW, pslB		3.19085
Ca. M. ferrireducens’	M.ferri_00422	K06863	5-formaminoimidazole-4-carboxamide-1-(Beta)-D-ribofuranosyl 5'-monophosphate synthetase	Candidatus Methanoperedens sp. BLZ1	hypothetical protein	K06863	5-formaminoimidazole-4-carboxamide-1-(beta)-D-ribofuranosyl 5'-monophosphate synthetase	purP		1.63035
Ca. M. ferrireducens’	M.ferri_00423	#N/A	Uncharacterized protein	Candidatus Methanoperedens sp. BLZ1	hypothetical protein	#N/A	#N/A	#N/A		4.16322
Ca. M. ferrireducens’	M.ferri_00424	#N/A	Uncharacterized protein	Candidatus Methanoperedens sp. BLZ1	hypothetical protein	#N/A	#N/A	#N/A		0.829076
Ca. M. ferrireducens’	M.ferri_00425	#N/A	Uncharacterized protein	Candidatus Methanoperedens sp. BLZ1	hypothetical protein	#N/A	#N/A	#N/A		0.637892
Ca. M. ferrireducens’	M.ferri_00426	K13525	AAA family ATPase, CDC48 subfamily	Candidatus Methanoperedens nitroreducens	ATP-dependent zinc metalloprotease FtsH	K13525	transitional endoplasmic reticulum ATPase	VCP, CDC48		3.30512
Ca. M. ferrireducens’	M.ferri_00427	K13993	Putative heat shock protein	Candidatus Methanoperedens sp. BLZ1	Hsp20/alpha crystallin family protein	K13993	HSP20 family protein	HSP20		0
Ca. M. ferrireducens’	M.ferri_00428	K07721	Transcriptional regulator, ArsR family	Candidatus Methanoperedens sp. BLZ1	Bacterial regulatory protein, arsR family	K07721	ArsR family transcriptional regulator	K07721		0.991604
Ca. M. ferrireducens’	M.ferri_00429	K00319	F420-dependent methylenetetrahydromethanopterin dehydrogenase	Candidatus Methanoperedens sp. BLZ1	F420-dependent methylenetetrahydromethanopterin dehydrogenase	K00319	methylenetetrahydromethanopterin dehydrogenase	mtd		6.15935
Ca. M. ferrireducens’	M.ferri_00430	#N/A	Uncharacterized protein	Candidatus Methanoperedens sp. BLZ1	hypothetical protein	#N/A	#N/A	#N/A		0
Ca. M. ferrireducens’	M.ferri_00431	K03113	Protein translation factor SUI1 homolog	Candidatus Methanoperedens sp. BLZ1	translation initiation factor Sui1	K03113	translation initiation factor 1	EIF1, SUI1		0
Ca. M. ferrireducens’	M.ferri_00432	K09005	Uncharacterized protein	Candidatus Methanoperedens sp. BLZ1	hypothetical protein	K09005	uncharacterized protein	K09005		3.48714
Ca. M. ferrireducens’	M.ferri_00433	K00728	UPI0009DE2286 related cluster	unknown	putative dolichyl-phosphate-mannose--protein mannosyltransferase	K00728	dolichyl-phosphate-mannose-protein mannosyltransferase	POMT		1.03921
Ca. M. ferrireducens’	M.ferri_00434	#N/A	Hypothetical membrane protein	uncultured archaeon	Dolichyl-phosphate-mannose-protein mannosyltransferase	#N/A	#N/A	#N/A		1.17068
Ca. M. ferrireducens’	M.ferri_00435	K01069	Metallo-beta-lactamase	Candidatus Methanoperedens sp. BLZ1	Hydroxyacylglutathione hydrolase GloC	K01069	hydroxyacylglutathione hydrolase	gloB, HAGH		15.5962
Ca. M. ferrireducens’	M.ferri_00436	K07147	Sulfoxide reductase catalytic subunit YedY	Candidatus Methanoperedens sp. BLZ1	Protein-methionine-sulfoxide reductase catalytic subunit MsrP	K07147	methionine sulfoxide reductase catalytic subunit	msrP		0
Ca. M. ferrireducens’	M.ferri_00437	#N/A	Uncharacterized protein	hydrocarbon metagenome	Polysaccharide deacetylase	#N/A	#N/A	#N/A		3.10154
Ca. M. ferrireducens’	M.ferri_00438	K12287	Por secretion system C-terminal sorting domain-containing protein	Gillisia sp. Hel1_33_143	Concanavalin A-like lectin/glucanases superfamily protein	K12287	MSHA biogenesis protein MshQ	mshQ		7.16536
Ca. M. ferrireducens’	M.ferri_00439	#N/A	Uncharacterized protein	Candidatus Methanoperedens sp. BLZ1	hypothetical protein	#N/A	#N/A	#N/A		1.99341
Ca. M. ferrireducens’	M.ferri_00440	#N/A	Uncharacterized protein	Candidatus Methanoperedens sp. BLZ1	hypothetical protein	#N/A	#N/A	#N/A		0
Ca. M. ferrireducens’	M.ferri_00446	K07055	tRNA(Phe) (4-demethylwyosine(37)-C(7)) aminocarboxypropyltransferase	Candidatus Methanoperedens sp. BLZ1	Met-10+ like-protein	K07055	tRNA wybutosine-synthesizing protein 2	TRM12, TYW2		1.58028
Ca. M. ferrireducens’	M.ferri_00447	K00003	Homoserine dehydrogenase	Candidatus Methanoperedens sp. BLZ1	Homoserine dehydrogenase	K00003	homoserine dehydrogenase	E1.1.1.3		4.55528
Ca. M. ferrireducens’	M.ferri_00448	#N/A	Threonine dehydratase	Candidatus Methanoperedens sp. BLZ1	hypothetical protein	#N/A	#N/A	#N/A		8.10608
Ca. M. ferrireducens’	M.ferri_00449	#N/A	Uncharacterized protein	Candidatus Methanoperedens sp. BLZ1	hypothetical protein	#N/A	#N/A	#N/A		0
Ca. M. ferrireducens’	M.ferri_00450	K14168	tRNA 2-thiocytidine biosynthesis protein TtcA	Candidatus Methanoperedens sp. BLZ1	tRNA 2-thiocytidine biosynthesis protein TtcA	K14168	cytoplasmic tRNA 2-thiolation protein 1	CTU1, NCS6		0
Ca. M. ferrireducens’	M.ferri_00451	#N/A	#N/A	#N/A	hypothetical protein	#N/A	#N/A	#N/A		6.37892
Ca. M. ferrireducens’	M.ferri_00452	K06865	ATPase (PilT family)	Candidatus Methanoperedens nitroreducens	Type II/IV secretion system protein	K06865	ATPase	K06865		5.04268
Ca. M. ferrireducens’	M.ferri_00453	K01703	3-isopropylmalate dehydratase large subunit	Candidatus Methanoperedens sp. BLZ1	2,3-dimethylmalate dehydratase large subunit	K01703	3-isopropylmalate/(R)-2-methylmalate dehydratase large subunit	leuC, IPMI-L		4.88447
Ca. M. ferrireducens’	M.ferri_00454	K19689	Thermophilic metalloprotease (M29)	Candidatus Methanoperedens sp. BLZ1	Thermophilic metalloprotease (M29)	K19689	aminopeptidase	ampS, pepS, ampT		4.50045
Ca. M. ferrireducens’	M.ferri_00455	#N/A	Uncharacterized protein	Methanohalobium evestigatum (strain ATCC BAA-1072 / DSM 3721 / NBRC 107634 / OCM 161 / Z-7303)	hypothetical protein	#N/A	#N/A	#N/A		7.90689
Ca. M. ferrireducens’	M.ferri_00456	K16306	2-amino-3,7-dideoxy-D-threo-hept-6-ulosonate synthase	Candidatus Methanoperedens sp. BLZ1	2-amino-4,5-dihydroxy-6-oxo-7-(phosphonooxy)heptanoate synthase	K16306	fructose-bisphosphate aldolase / 2-amino-3,7-dideoxy-D-threo-hept-6-ulosonate synthase	K16306		0.516869
Ca. M. ferrireducens’	M.ferri_00457	K11646	3-dehydroquinate synthase	Candidatus Methanoperedens sp. BLZ1	3-amino-4-hydroxybenzoic acid synthase	K11646	3-dehydroquinate synthase II	K11646		4.5665
Ca. M. ferrireducens’	M.ferri_00458	K00059	2,5-dichloro-2,5-cyclohexadiene-1,4-diol dehydrogenase	Candidatus Methanoperedens sp. BLZ1	Dihydroanticapsin 7-dehydrogenase	K19960	cyclohexanol dehydrogenase	chnA		2.25786
Ca. M. ferrireducens’	M.ferri_00459	K09879	Protoporphyrinogen oxidase	Candidatus Methanoperedens nitroreducens	15-cis-phytoene desaturase	K09879	isorenieratene synthase	crtU		0.585091
Ca. M. ferrireducens’	M.ferri_00460	K03294	Amino acid/polyamine/organocation transporter, APC superfamily	Candidatus Methanoperedens sp. BLZ1	GABA permease	K03294	basic amino acid/polyamine antiporter, APA family	TC.APA		0
Ca. M. ferrireducens’	M.ferri_00461	K04564	Superoxide dismutase	Candidatus Methanoperedens sp. BLZ1	Superoxide dismutase [Fe]	K04564	superoxide dismutase, Fe-Mn family	SOD2		0
Ca. M. ferrireducens’	M.ferri_00462	K21377	Methylase involved in ubiquinone/menaquinone biosynthesis	Candidatus Methanoperedens nitroreducens	3-hydroxy-5-methyl-1-naphthoate 3-O-methyltransferase	K21377	3-hydroxy-5-methyl-1-naphthoate 3-O-methyltransferase	aziB2		1.04937
Ca. M. ferrireducens’	M.ferri_00463	K05919	Uncharacterized protein	marine sediment metagenome	hypothetical protein	#N/A	#N/A	#N/A		12.7578
Ca. M. ferrireducens’	M.ferri_00464	K21310	NnrU protein	Candidatus Methanoperedens sp. BLZ1	NnrU protein	K21310	methanethiol S-methyltransferase	mddA		0.386506
Ca. M. ferrireducens’	M.ferri_00465	K10896	Hef nuclease	Candidatus Methanoperedens sp. BLZ1	ATP-dependent RNA helicase DbpA	K10896	fanconi anemia group M protein	FANCM		4.65415
Ca. M. ferrireducens’	M.ferri_00466	#N/A	Uncharacterized protein	Candidatus Methanoperedens sp. BLZ1	hypothetical protein	#N/A	#N/A	#N/A		17.5551
Ca. M. ferrireducens’	M.ferri_00467	#N/A	Uncharacterized protein	Candidatus Methanoperedens sp. BLZ1	hypothetical protein	#N/A	#N/A	#N/A		3.17754
Ca. M. ferrireducens’	M.ferri_00468	#N/A	Plastocyanin/azurin family copper binding protein	Candidatus Methanoperedens sp. BLZ1	hypothetical protein	#N/A	#N/A	#N/A		7.12267
Ca. M. ferrireducens’	M.ferri_00469	#N/A	Putative antitoxin MPEBLZ_02070	Candidatus Methanoperedens sp. BLZ1	Putative antitoxin	#N/A	#N/A	#N/A		0
Ca. M. ferrireducens’	M.ferri_00470	K07062	PIN domain protein	Candidatus Methanoperedens sp. BLZ1	tRNA(fMet)-specific endonuclease VapC	K07062	toxin FitB	fitB		0
Ca. M. ferrireducens’	M.ferri_00471	#N/A	#N/A	#N/A	hypothetical protein	#N/A	#N/A	#N/A		0
Ca. M. ferrireducens’	M.ferri_00472	#N/A	Uncharacterized protein	Candidatus Woesebacteria bacterium RBG_16_34_12	lipoprotein NlpI	#N/A	#N/A	#N/A		0
Ca. M. ferrireducens’	M.ferri_00473	#N/A	Uncharacterized protein	Candidatus Methanoperedens nitroreducens	hypothetical protein	#N/A	#N/A	#N/A		0
Ca. M. ferrireducens’	M.ferri_00474	#N/A	#N/A	#N/A	hypothetical protein	#N/A	#N/A	#N/A		42.8747
Ca. M. ferrireducens’	M.ferri_00475	#N/A	#N/A	#N/A	hypothetical protein	#N/A	#N/A	#N/A		2.22584
Ca. M. ferrireducens’	M.ferri_00476	#N/A	Uncharacterized protein	Candidatus Methanoperedens sp. BLZ1	hypothetical protein	#N/A	#N/A	#N/A		24.6374
Ca. M. ferrireducens’	M.ferri_00477	#N/A	#N/A	#N/A	hypothetical protein	#N/A	#N/A	#N/A		3.65381
Ca. M. ferrireducens’	M.ferri_00478	#N/A	#N/A	#N/A	hypothetical protein	#N/A	#N/A	#N/A		6.43121
Ca. M. ferrireducens’	M.ferri_00479	K10726	Replicative DNA helicase Mcm (Fragment)	Candidatus Methanoperedens sp. BLZ1	MCM2/3/5 family protein	K10726	replicative DNA helicase Mcm	mcm, cdc21		1.59473
Ca. M. ferrireducens’	M.ferri_00480	#N/A	#N/A	#N/A	hypothetical protein	#N/A	#N/A	#N/A		8.03141
Ca. M. ferrireducens’	M.ferri_00481	#N/A	#N/A	#N/A	hypothetical protein	#N/A	#N/A	#N/A		0
Ca. M. ferrireducens’	M.ferri_00482	#N/A	#N/A	#N/A	Type IV leader peptidase family protein	#N/A	#N/A	#N/A		0
Ca. M. ferrireducens’	M.ferri_00483	#N/A	#N/A	#N/A	hypothetical protein	#N/A	#N/A	#N/A		0
Ca. M. ferrireducens’	M.ferri_00484	#N/A	#N/A	#N/A	hypothetical protein	#N/A	#N/A	#N/A		0
Ca. M. ferrireducens’	M.ferri_00485	#N/A	Uncharacterized protein	Candidatus Methanoperedens sp. BLZ1	hypothetical protein	#N/A	#N/A	#N/A		0
Ca. M. ferrireducens’	M.ferri_00486	#N/A	#N/A	#N/A	hypothetical protein	#N/A	#N/A	#N/A		32.3806
Ca. M. ferrireducens’	M.ferri_00487	#N/A	Uncharacterized protein	Candidatus Methanoperedens sp. BLZ1	hypothetical protein	#N/A	#N/A	#N/A		15.5651
Ca. M. ferrireducens’	M.ferri_00488	#N/A	Uncharacterized protein	Candidatus Methanoperedens sp. BLZ1	hypothetical protein	#N/A	#N/A	#N/A		3.66639
Ca. M. ferrireducens’	M.ferri_00489	#N/A	#N/A	#N/A	hypothetical protein	#N/A	#N/A	#N/A		0
Ca. M. ferrireducens’	M.ferri_00490	#N/A	Uncharacterized protein	Candidatus Methanoperedens sp. BLZ1	hypothetical protein	#N/A	#N/A	#N/A		0
Ca. M. ferrireducens’	M.ferri_00491	#N/A	Uncharacterized protein	Candidatus Methanoperedens sp. BLZ1	hypothetical protein	#N/A	#N/A	#N/A		0.373622
Ca. M. ferrireducens’	M.ferri_00492	#N/A	#N/A	#N/A	hypothetical protein	#N/A	#N/A	#N/A		14.146
Ca. M. ferrireducens’	M.ferri_00493	#N/A	Uncharacterized protein	Methanosarcina sp. Kolksee	hypothetical protein	#N/A	#N/A	#N/A		1.24403
Ca. M. ferrireducens’	M.ferri_00494	#N/A	#N/A	#N/A	hypothetical protein	#N/A	#N/A	#N/A		27.2433
Ca. M. ferrireducens’	M.ferri_00495	#N/A	#N/A	#N/A	hypothetical protein	#N/A	#N/A	#N/A		0
Ca. M. ferrireducens’	M.ferri_00496	#N/A	#N/A	#N/A	hypothetical protein	#N/A	#N/A	#N/A		5.88455
Ca. M. ferrireducens’	M.ferri_00497	#N/A	Transposase zinc-ribbon domain protein	Candidatus Methanoperedens sp. BLZ1	hypothetical protein	#N/A	#N/A	#N/A		3.39028
Ca. M. ferrireducens’	M.ferri_00498	#N/A	Uncharacterized protein	Candidatus Methanoperedens sp. BLZ1	hypothetical protein	#N/A	#N/A	#N/A		3.95247
Ca. M. ferrireducens’	M.ferri_00499	#N/A	Uncharacterized protein	Candidatus Methanoperedens sp. BLZ1	hypothetical protein	#N/A	#N/A	#N/A		0
Ca. M. ferrireducens’	M.ferri_00500	#N/A	#N/A	#N/A	hypothetical protein	#N/A	#N/A	#N/A		6.58169
Ca. M. ferrireducens’	M.ferri_00501	K06864	TIGR00268 family protein	Candidatus Methanoperedens nitroreducens	GMP synthase subunit B	K06864	uncharacterized protein	K06864		9.14392
Ca. M. ferrireducens’	M.ferri_00502	#N/A	#N/A	#N/A	hypothetical protein	#N/A	#N/A	#N/A		10.8442
Ca. M. ferrireducens’	M.ferri_00503	K03594	Bacterioferritin	Nitrospirae bacterium GWC2_56_14	Bacterioferritin	K03594	bacterioferritin	bfr		0
Ca. M. ferrireducens’	M.ferri_00504	K01933	Phosphoribosylformylglycinamidine cyclo-ligase	Candidatus Methanoperedens sp. BLZ1	Phosphoribosylformylglycinamidine cyclo-ligase	K01933	phosphoribosylformylglycinamidine cyclo-ligase	purM		1.65929
Ca. M. ferrireducens’	M.ferri_00505	K03768	Peptidyl-prolyl cis-trans isomerase (Rotamase)-cyclophilin family	Candidatus Methanoperedens nitroreducens	putative peptidyl-prolyl cis-trans isomerase	K03768	peptidyl-prolyl cis-trans isomerase B (cyclophilin B)	PPIB, ppiB		6.90164
Ca. M. ferrireducens’	M.ferri_00506	K18853	Flavoprotein	Candidatus Methanoperedens sp. BLZ1	Coenzyme A biosynthesis bifunctional protein CoaBC	K18853	dihydromethanopterin reductase (acceptor)	dmrX		2.81221
Ca. M. ferrireducens’	M.ferri_00507	K07095	Phosphoesterase	Candidatus Methanoperedens sp. BLZ1	phosphodiesterase	K07095	uncharacterized protein	K07095		12.2641
Ca. M. ferrireducens’	M.ferri_00508	K04034	Fe-S oxidoreductase	Candidatus Methanoperedens sp. BLZ1	2-hydroxyethylphosphonate methyltransferase	K04034	anaerobic magnesium-protoporphyrin IX monomethyl ester cyclase	bchE		5.16478
Ca. M. ferrireducens’	M.ferri_00509	#N/A	#N/A	#N/A	hypothetical protein	#N/A	#N/A	#N/A		4.55578
Ca. M. ferrireducens’	M.ferri_00510	K01990	ABC transporter ATP-binding protein	Candidatus Methanoperedens sp. BLZ1	Doxorubicin resistance ATP-binding protein DrrA	K01990	ABC-2 type transport system ATP-binding protein	ABC-2.A		6.8117
Ca. M. ferrireducens’	M.ferri_00511	#N/A	Multidrug ABC transporter permease	Candidatus Methanoperedens sp. BLZ1	ABC-2 family transporter protein	#N/A	#N/A	#N/A		3.60085
Ca. M. ferrireducens’	M.ferri_00512	K01992	Multidrug ABC transporter permease	Candidatus Methanoperedens sp. BLZ1	Inner membrane transport permease YbhR	K01992	ABC-2 type transport system permease protein	ABC-2.P		7.97766
Ca. M. ferrireducens’	M.ferri_00513	#N/A	Multidrug ABC transporter permease	Candidatus Methanoperedens sp. BLZ1	hypothetical protein	#N/A	#N/A	#N/A		2.2164
Ca. M. ferrireducens’	M.ferri_00514	#N/A	Smr domain protein	Candidatus Methanoperedens sp. BLZ1	hypothetical protein	#N/A	#N/A	#N/A		1.13711
Ca. M. ferrireducens’	M.ferri_00515	K07012	CRISPR-associated helicase Cas3	Methanococcoides methylutens MM1	CRISPR-associated endonuclease/helicase Cas3	K07012	CRISPR-associated endonuclease/helicase Cas3	cas3		0
Ca. M. ferrireducens’	M.ferri_00516	K19090	Uncharacterized protein	Methanosarcina acetivorans (strain ATCC 35395 / DSM 2834 / JCM 12185 / C2A)	CRISPR-associated protein (Cas_Cas5)	K19090	CRISPR-associated protein Cas5t	cas5t		0
Ca. M. ferrireducens’	M.ferri_00517	K19075	CRISPR-associated negative autoregulator, Cst2 family	Methanosarcina sp. WWM596	CRISPR-associated negative auto-regulator DevR/Csa2	K19075	CRISPR-associated protein Cst2	cst2, cas7		2.96667
Ca. M. ferrireducens’	M.ferri_00518	K19088	CRISPR-associated protein, Cst1 family	Methanococcoides methylutens MM1	CRISPR-associated protein (Cas_CXXC_CXXC)	K19088	CRISPR-associated protein Cst1	cst1, cas8a		5.78011
Ca. M. ferrireducens’	M.ferri_00519	#N/A	#N/A	#N/A	hypothetical protein	#N/A	#N/A	#N/A		15.5508
Ca. M. ferrireducens’	M.ferri_00520	K19091	CRISPR-associated endoribonuclease Cas6	Candidatus Methanoperedens nitroreducens	CRISPR associated protein Cas6	K19091	CRISPR-associated endoribonuclease Cas6	cas6		0
Ca. M. ferrireducens’	M.ferri_00521	K00382	Dihydrolipoamide dehydrogenase	Candidatus Methanoperedens sp. BLZ1	Mycothione reductase	K00382	dihydrolipoamide dehydrogenase	DLD, lpd, pdhD		2.53811
Ca. M. ferrireducens’	M.ferri_00522	K07114	Putative phosphatase, C-terminal domain of histone macro H2A1 like protein	Candidatus Methanoperedens nitroreducens	O-acetyl-ADP-ribose deacetylase	K07114	Ca-activated chloride channel homolog	yfbK		4.81776
Ca. M. ferrireducens’	M.ferri_00523	K06409	Uncharacterized protein	Methanococcoides methylutens	colanic acid exporter	K06409	stage V sporulation protein B	spoVB		0
Ca. M. ferrireducens’	M.ferri_00524	#N/A	Uncharacterized protein (Fragment)	marine sediment metagenome	Thymidylate kinase	#N/A	#N/A	#N/A		1.9576
Ca. M. ferrireducens’	M.ferri_00525	K02844	Uncharacterized protein	Methanococcoides methylutens	N-acetyl-alpha-D-glucosaminyl L-malate synthase	K02844	UDP-glucose:(heptosyl)LPS alpha-1,3-glucosyltransferase	waaG, rfaG		0
Ca. M. ferrireducens’	M.ferri_00526	K16149	Glycosyltransferase	Methanosarcina siciliae	N-acetyl-alpha-D-glucosaminyl L-malate synthase	K16149	1,4-alpha-glucan branching enzyme	K16149		4.66034
Ca. M. ferrireducens’	M.ferri_00527	K00721	Glycosyltransferase group 2 family protein	Candidatus Methanoperedens sp. BLZ1	Dodecaprenyl-phosphate galacturonate synthase	K00721	dolichol-phosphate mannosyltransferase	DPM1		6.70604
Ca. M. ferrireducens’	M.ferri_00528	#N/A	Putative membrane protein	Candidatus Methanoperedens nitroreducens	hypothetical protein	#N/A	#N/A	#N/A		3.89926
Ca. M. ferrireducens’	M.ferri_00529	K07052	CAAX amino terminal protease family protein	Candidatus Methanoperedens sp. BLZ1	CAAX protease self-immunity	K07052	uncharacterized protein	K07052		4.0637
Ca. M. ferrireducens’	M.ferri_00530	#N/A	#N/A	#N/A	hypothetical protein	#N/A	#N/A	#N/A		0
Ca. M. ferrireducens’	M.ferri_00531	#N/A	Uncharacterized protein	Candidatus Methanoperedens nitroreducens	hypothetical protein	#N/A	#N/A	#N/A		7.59934
Ca. M. ferrireducens’	M.ferri_00532	#N/A	Eight transmembrane protein EpsH, putative exosortase	Candidatus Methanoperedens nitroreducens	Transmembrane exosortase (Exosortase_EpsH)	#N/A	#N/A	#N/A		0.169828
Ca. M. ferrireducens’	M.ferri_00533	K00721	UPI0009BA2E55 related cluster	unknown	Undecaprenyl-phosphate mannosyltransferase	K00721	dolichol-phosphate mannosyltransferase	DPM1		4.67647
Ca. M. ferrireducens’	M.ferri_00534	K05592	ATP-dependent RNA helicase	Candidatus Methanoperedens sp. BLZ1	ATP-dependent RNA helicase CshA	K05592	ATP-dependent RNA helicase DeaD	deaD, cshA		2.30573
Ca. M. ferrireducens’	M.ferri_00535	#N/A	#N/A	#N/A	hypothetical protein	#N/A	#N/A	#N/A		0
Ca. M. ferrireducens’	M.ferri_00536	K09765	Uncharacterized protein	Candidatus Methanoperedens sp. BLZ1	putative BCR,	K09765	epoxyqueuosine reductase	queH		4.06833
Ca. M. ferrireducens’	M.ferri_00537	K06914	Tetrahydromethanopterin:alpha-L-glutamate ligase	Candidatus Methanoperedens sp. BLZ1	carbamoyl phosphate synthase-like protein	K06914	tyramine---L-glutamate ligase	mfnD		11.2836
Ca. M. ferrireducens’	M.ferri_00538	K07027	Integral membrane protein (Fragment)	Candidatus Methanoperedens sp. BLZ1	Lysylphosphatidylglycerol synthase TM region	K07027	glycosyltransferase 2 family protein	K07027		0.46018
Ca. M. ferrireducens’	M.ferri_00539	K04114	BadF/BadG/BcrA/BcrD ATPase	Candidatus Methanoperedens sp. BLZ1	2-hydroxyisocaproyl-CoA dehydratase activator	K04114	benzoyl-CoA reductase subunit A	bcrA, badF		2.39836
Ca. M. ferrireducens’	M.ferri_00540	#N/A	2-hydroxyglutaryl-CoA dehydratase, D-component	Candidatus Methanoperedens sp. BLZ1	2-hydroxyglutaryl-CoA dehydratase, D-component	#N/A	#N/A	#N/A		6.47612
Ca. M. ferrireducens’	M.ferri_00541	#N/A	#N/A	#N/A	hypothetical protein	#N/A	#N/A	#N/A		6.94704
Ca. M. ferrireducens’	M.ferri_00542	K11936	Uncharacterized protein	Gemmatimonadetes bacterium 13_1_20CM_4_66_11	Poly-beta-1,6-N-acetyl-D-glucosamine synthase	K11936	poly-beta-1,6-N-acetyl-D-glucosamine synthase	pgaC, icaA		2.98242
Ca. M. ferrireducens’	M.ferri_00543	#N/A	Uncharacterized protein	Candidatus Methanoperedens sp. BLZ1	hypothetical protein	#N/A	#N/A	#N/A		0
Ca. M. ferrireducens’	M.ferri_00544	K01744	Fumarate hydratase (Fragment)	Candidatus Methanoperedens sp. BLZ1	Fumarate hydratase class II	K01744	aspartate ammonia-lyase	aspA		1.08973
Ca. M. ferrireducens’	M.ferri_00545	K03701	UvrABC system protein A	Candidatus Methanoperedens sp. BLZ1	UvrABC system protein A	K03701	excinuclease ABC subunit A	uvrA		1.39263
Ca. M. ferrireducens’	M.ferri_00546	K00568	Methyltransferase type 11	archaeon GW2011_AR15	putative S-adenosylmethionine-dependent methyltransferase	K00568	2-polyprenyl-6-hydroxyphenyl methylase / 3-demethylubiquinone-9 3-methyltransferase	ubiG		0
Ca. M. ferrireducens’	M.ferri_00547	#N/A	MAC/Perforin domain-containing protein	Candidatus Vecturithrix granuli	hypothetical protein	#N/A	#N/A	#N/A		0
Ca. M. ferrireducens’	M.ferri_00548	#N/A	#N/A	#N/A	hypothetical protein	#N/A	#N/A	#N/A		8.95347
Ca. M. ferrireducens’	M.ferri_00549	K03529	Chromosome partition protein Smc	Candidatus Methanoperedens sp. BLZ1	Chromosome partition protein Smc	K03529	chromosome segregation protein	smc		0.960379
Ca. M. ferrireducens’	M.ferri_00550	#N/A	Uncharacterized protein	Candidatus Methanoperedens sp. BLZ1	hypothetical protein	#N/A	#N/A	#N/A		8.44783
Ca. M. ferrireducens’	M.ferri_00551	K01876	Aspartate--tRNA(Asp/Asn) ligase	Candidatus Methanoperedens sp. BLZ1	Aspartate--tRNA(Asp/Asn) ligase	K01876	aspartyl-tRNA synthetase	DARS, aspS		2.05363
Ca. M. ferrireducens’	M.ferri_00552	#N/A	Uncharacterized protein	candidate division TA06 bacterium DG_78	hypothetical protein	#N/A	#N/A	#N/A		0
Ca. M. ferrireducens’	M.ferri_00553	#N/A	#N/A	#N/A	hypothetical protein	#N/A	#N/A	#N/A		12.5203
Ca. M. ferrireducens’	M.ferri_00554	#N/A	#N/A	#N/A	hypothetical protein	#N/A	#N/A	#N/A		24.4329
Ca. M. ferrireducens’	M.ferri_00555	K01153	Type I restriction-modification system restriction subunit	Candidatus Methanoperedens sp. BLZ1	Type-1 restriction enzyme R protein	K01153	type I restriction enzyme, R subunit	hsdR		1.84342
Ca. M. ferrireducens’	M.ferri_00556	K07133	Uncharacterized protein	Candidatus Methanoperedens sp. BLZ1	AAA domain protein	K07133	uncharacterized protein	K07133		3.97727
Ca. M. ferrireducens’	M.ferri_00557	#N/A	HEPN domain-containing protein	Methanocella arvoryzae	HEPN domain protein	#N/A	#N/A	#N/A		2.84278
Ca. M. ferrireducens’	M.ferri_00558	K07076	Nucleotidyltransferase domain protein	Candidatus Methanoperedens sp. BLZ1	Nucleotidyltransferase domain protein	K07076	uncharacterized protein	K07076		1.66938
Ca. M. ferrireducens’	M.ferri_00559	#N/A	#N/A	#N/A	hypothetical protein	#N/A	#N/A	#N/A		0
Ca. M. ferrireducens’	M.ferri_00560	#N/A	Uncharacterized protein	Candidatus Methanoperedens sp. BLZ1	hypothetical protein	#N/A	#N/A	#N/A		0
Ca. M. ferrireducens’	M.ferri_00561	#N/A	#N/A	#N/A	hypothetical protein	#N/A	#N/A	#N/A		0
Ca. M. ferrireducens’	M.ferri_00562	#N/A	Uncharacterized protein	Parcubacteria group bacterium GW2011_GWD2_42_14	hypothetical protein	#N/A	#N/A	#N/A		8.0341
Ca. M. ferrireducens’	M.ferri_00563	#N/A	Uncharacterized protein	uncultured archaeon	hypothetical protein	#N/A	#N/A	#N/A		3.4315
Ca. M. ferrireducens’	M.ferri_00564	#N/A	Uncharacterized protein	candidate division WS6 bacterium RIFOXYB1_FULL_33_14	hypothetical protein	#N/A	#N/A	#N/A		21.9503
Ca. M. ferrireducens’	M.ferri_00565	#N/A	Uncharacterized protein	Candidatus Methanoperedens sp. BLZ1	hypothetical protein	#N/A	#N/A	#N/A		4.61534
Ca. M. ferrireducens’	M.ferri_00566	K03427	Type I restriction-modification system specificity subunit (Fragment)	Candidatus Methanoperedens sp. BLZ1	N-6 DNA Methylase	K03427	type I restriction enzyme M protein	hsdM		1.69699
Ca. M. ferrireducens’	M.ferri_00567	K03427	Type I restriction-modification system specificity subunit (Fragment)	Candidatus Methanoperedens sp. BLZ1	hypothetical protein	K03427	type I restriction enzyme M protein	hsdM		3.33875
Ca. M. ferrireducens’	M.ferri_00568	K06218	Putative uncharacterized protein	uncultured archaeon GZfos27A8	Toxin RelG	K06218	mRNA interferase RelE/StbE	relE, stbE		3.23246
Ca. M. ferrireducens’	M.ferri_00569	#N/A	Putative uncharacterized protein	uncultured archaeon GZfos27A8	hypothetical protein	#N/A	#N/A	#N/A		0
Ca. M. ferrireducens’	M.ferri_00570	#N/A	#N/A	#N/A	hypothetical protein	#N/A	#N/A	#N/A		2.03794
Ca. M. ferrireducens’	M.ferri_00571	K04719	Nitroreductase	Candidatus Methanoperedens sp. BLZ1	5,6-dimethylbenzimidazole synthase	K04719	5,6-dimethylbenzimidazole synthase	bluB		16.8908
Ca. M. ferrireducens’	M.ferri_00572	#N/A	Uncharacterized protein	Chryseobacterium sp. ERMR1:04	hypothetical protein	#N/A	#N/A	#N/A		2.46151
Ca. M. ferrireducens’	M.ferri_00573	#N/A	#N/A	#N/A	hypothetical protein	#N/A	#N/A	#N/A		2.4519
Ca. M. ferrireducens’	M.ferri_00574	#N/A	Uncharacterized protein	Candidatus Methanoperedens sp. BLZ1	hypothetical protein	#N/A	#N/A	#N/A		0
Ca. M. ferrireducens’	M.ferri_00575	#N/A	Uncharacterized protein	Candidatus Methanoperedens sp. BLZ1	hypothetical protein	#N/A	#N/A	#N/A		0
Ca. M. ferrireducens’	M.ferri_00576	#N/A	Uncharacterized protein	Candidatus Methanoperedens sp. BLZ1	hypothetical protein	#N/A	#N/A	#N/A		0
Ca. M. ferrireducens’	M.ferri_00578	K11131	Probable tRNA pseudouridine synthase B	Candidatus Methanoperedens sp. BLZ1	tRNA pseudouridine synthase B	K11131	H/ACA ribonucleoprotein complex subunit 4	DKC1, NOLA4, CBF5		2.8445
Ca. M. ferrireducens’	M.ferri_00579	K00945	Cytidylate kinase	Candidatus Methanoperedens sp. BLZ1	cytidylate kinase	K00945	CMP/dCMP kinase	cmk		33.5187
Ca. M. ferrireducens’	M.ferri_00580	#N/A	Integral membrane protein	Candidatus Methanoperedens sp. BLZ1	hypothetical protein	#N/A	#N/A	#N/A		36.0602
Ca. M. ferrireducens’	M.ferri_00581	K00939	Adenylate kinase	Candidatus Methanoperedens sp. BLZ1	Adenylate kinase	K00939	adenylate kinase	adk, AK		4.97036
Ca. M. ferrireducens’	M.ferri_00582	#N/A	Uncharacterized protein	Candidatus Methanoperedens sp. BLZ1	hypothetical protein	#N/A	#N/A	#N/A		0
Ca. M. ferrireducens’	M.ferri_00583	K08482	Resolvase/recombinase	Candidatus Methanoperedens sp. BLZ1	Circadian clock protein kinase KaiC	K08482	circadian clock protein KaiC	kaiC		13.3373
Ca. M. ferrireducens’	M.ferri_00584	K07123	AIR synthase related protein	Candidatus Methanoperedens sp. BLZ1	thiamine monophosphate kinase	K07123	uncharacterized protein	K07123		8.58415
Ca. M. ferrireducens’	M.ferri_00585	#N/A	Uncharacterized protein	Candidatus Methanoperedens sp. BLZ1	hypothetical protein	#N/A	#N/A	#N/A		0
Ca. M. ferrireducens’	M.ferri_00586	K03116	Sec-independent protein translocase protein TatA	Candidatus Methanoperedens sp. BLZ1	Sec-independent protein translocase protein TatA	K03116	sec-independent protein translocase protein TatA	tatA		3.07689
Ca. M. ferrireducens’	M.ferri_00587	K03116	Uncharacterized protein	Candidatus Methanoperedens sp. BLZ1	Sec-independent protein translocase protein TatAd	K03116	sec-independent protein translocase protein TatA	tatA		7.22337
Ca. M. ferrireducens’	M.ferri_00588	K03926	Uncharacterized protein	Candidatus Methanoperedens nitroreducens	Divalent-cation tolerance protein CutA	K03926	periplasmic divalent cation tolerance protein	cutA		0
Ca. M. ferrireducens’	M.ferri_00589	K11749	Sterol-regulatory element-binding protein intramembrane protease (Fragment)	Candidatus Methanoperedens sp. BLZ1	Regulator of sigma-E protease RseP	K11749	regulator of sigma E protease	rseP		3.36129
Ca. M. ferrireducens’	M.ferri_00590	K16267	Zinc transporter ZupT	Candidatus Methanoperedens sp. BLZ1	zinc transporter ZupT	K16267	zinc and cadmium transporter	zipB		13.6941
Ca. M. ferrireducens’	M.ferri_00591	K03118	Sec-independent protein translocase protein TatC	Candidatus Methanoperedens sp. BLZ1	Sec-independent protein translocase protein TatC	K03118	sec-independent protein translocase protein TatC	tatC		1.68447
Ca. M. ferrireducens’	M.ferri_00592	K06989	Probable L-aspartate dehydrogenase	Candidatus Methanoperedens sp. BLZ1	L-aspartate dehydrogenase	K06989	aspartate dehydrogenase	nadX		0.965076
Ca. M. ferrireducens’	M.ferri_00593	K00767	Nicotinate-nucleotide pyrophosphorylase [carboxylating]	Candidatus Methanoperedens sp. BLZ1	putative nicotinate-nucleotide pyrophosphorylase [carboxylating]	K00767	nicotinate-nucleotide pyrophosphorylase (carboxylating)	nadC, QPRT		10.1971
Ca. M. ferrireducens’	M.ferri_00595	K06324	UPI0008296F2E related cluster	unknown	Spore coat protein A	K06324	spore coat protein A	cotA		0.604474
Ca. M. ferrireducens’	M.ferri_00596	#N/A	Alkyl hydroperoxide reductase, large subunit	Candidatus Methanoperedens nitroreducens	Thioredoxin domain protein	#N/A	#N/A	#N/A		0
Ca. M. ferrireducens’	M.ferri_00597	#N/A	Uncharacterized protein	Candidatus Methanoperedens sp. BLZ1	Winged helix-turn-helix	#N/A	#N/A	#N/A		5.03425
Ca. M. ferrireducens’	M.ferri_00598	#N/A	Uncharacterized protein	Candidatus Methanoperedens sp. BLZ1	hypothetical protein	#N/A	#N/A	#N/A		1.98133
Ca. M. ferrireducens’	M.ferri_00599	#N/A	#N/A	#N/A	hypothetical protein	#N/A	#N/A	#N/A		12.655
Ca. M. ferrireducens’	M.ferri_00600	K02548	Prenyltransferase	Candidatus Methanoperedens sp. BLZ1	prenyltransferase	K02548	1,4-dihydroxy-2-naphthoate octaprenyltransferase	menA		0
Ca. M. ferrireducens’	M.ferri_00601	#N/A	Uncharacterized protein	Candidatus Methanoperedens sp. BLZ1	hypothetical protein	#N/A	#N/A	#N/A		0.71129
Ca. M. ferrireducens’	M.ferri_00602	#N/A	Uncharacterized protein	Candidatus Methanoperedens sp. BLZ1	hypothetical protein	#N/A	#N/A	#N/A		0
Ca. M. ferrireducens’	M.ferri_00603	K08482	Circadian clock protein KaiC	Candidatus Methanoperedens sp. BLZ1	Circadian clock protein kinase KaiC	K08482	circadian clock protein KaiC	kaiC		8.3793
Ca. M. ferrireducens’	M.ferri_00604	K03602	Exodeoxyribonuclease 7 small subunit	Candidatus Methanoperedens sp. BLZ1	Exodeoxyribonuclease 7 small subunit	K03602	exodeoxyribonuclease VII small subunit	xseB		16.4803
Ca. M. ferrireducens’	M.ferri_00605	K03601	Exodeoxyribonuclease 7 large subunit	Candidatus Methanoperedens sp. BLZ1	Exodeoxyribonuclease 7 large subunit	K03601	exodeoxyribonuclease VII large subunit	xseA		3.62525
Ca. M. ferrireducens’	M.ferri_00606	#N/A	Uncharacterized protein (Fragment)	Candidatus Methanoperedens sp. BLZ1	hypothetical protein	#N/A	#N/A	#N/A		3.87871
Ca. M. ferrireducens’	M.ferri_00607	#N/A	Transcriptional regulator, AsnC family	Candidatus Methanoperedens sp. BLZ1	Lrp/AsnC ligand binding domain protein	#N/A	#N/A	#N/A		29.1713
Ca. M. ferrireducens’	M.ferri_00608	K07464	PD-(D/E)XK nuclease superfamily protein	Candidatus Methanoperedens sp. BLZ1	hypothetical protein	K07464	CRISPR-associated exonuclease Cas4	cas4		5.29298
Ca. M. ferrireducens’	M.ferri_00609	K06859	Glucose-6-phosphate isomerase	Candidatus Methanoperedens sp. BLZ1	glucose-6-phosphate isomerase	K06859	glucose-6-phosphate isomerase, archaeal	pgi1		7.81351
Ca. M. ferrireducens’	M.ferri_00610	#N/A	Putative phosphoglycerate mutase	Candidatus Methanoperedens sp. BLZ1	phosphoglyceromutase	#N/A	#N/A	#N/A		1.91793
Ca. M. ferrireducens’	M.ferri_00611	K02491	Uncharacterized protein	Planctomycetes bacterium GWB2_41_19	Sporulation kinase A	K02491	two-component system, sporulation sensor kinase A	kinA		1.49449
Ca. M. ferrireducens’	M.ferri_00612	K03657	Uncharacterized protein	Methanosarcina sp. 2.H.A.1B.4	ATP-dependent DNA helicase PcrA	K03657	DNA helicase II / ATP-dependent DNA helicase PcrA	uvrD, pcrA		1.87705
Ca. M. ferrireducens’	M.ferri_00613	K00158	Acetolactate synthase, large subunit	Candidatus Methanoperedens sp. BLZ1	Putative thiamine pyrophosphate-containing protein YdaP	K00158	pyruvate oxidase	E1.2.3.3, poxL		1.30986
Ca. M. ferrireducens’	M.ferri_00614	K02003	ABC-type antimicrobial peptide transport system, ATPase component	Candidatus Methanoperedens nitroreducens	Lipoprotein-releasing system ATP-binding protein LolD	K02003	putative ABC transport system ATP-binding protein	ABC.CD.A		3.60739
Ca. M. ferrireducens’	M.ferri_00615	K02004	ABC-type transport system, involved in lipoprotein release, permease component	Candidatus Methanoperedens nitroreducens	FtsX-like permease family protein	K02004	putative ABC transport system permease protein	ABC.CD.P		5.64606
Ca. M. ferrireducens’	M.ferri_00616	#N/A	S-layer domain-containing protein	Candidatus Methanoperedens nitroreducens	hypothetical protein	#N/A	#N/A	#N/A		1.66665
Ca. M. ferrireducens’	M.ferri_00617	K07463	Phosphoesterase	Candidatus Methanoperedens sp. BLZ1	DHHA1 domain protein	K07463	archaea-specific RecJ-like exonuclease	K07463		2.58204
Ca. M. ferrireducens’	M.ferri_00618	#N/A	#N/A	#N/A	hypothetical protein	#N/A	#N/A	#N/A		0
Ca. M. ferrireducens’	M.ferri_00619	#N/A	Uncharacterized protein	Candidatus Methanoperedens sp. BLZ1	hypothetical protein	#N/A	#N/A	#N/A		0
Ca. M. ferrireducens’	M.ferri_00620	#N/A	hypothetical protein	Thiobacillus thioparus	hypothetical protein	#N/A	#N/A	#N/A		12.9024
Ca. M. ferrireducens’	M.ferri_00621	K03427	Type I restriction-modification system methyltransferase subunit	Candidatus Methanoperedens nitroreducens	putative type I restriction enzymeP M protein	K03427	type I restriction enzyme M protein	hsdM		5.42208
Ca. M. ferrireducens’	M.ferri_00622	#N/A	4-carboxymuconolactone decarboxylase	Candidatus Methanoperedens sp. BLZ1	Carboxymuconolactone decarboxylase family protein	#N/A	#N/A	#N/A		5.95576
Ca. M. ferrireducens’	M.ferri_00623	K02486	Uncharacterized protein	Lentisphaerae bacterium RIFOXYA12_FULL_48_11	Phytochrome-like protein cph1	K02486	two-component system, sensor kinase	K02486		7.58653
Ca. M. ferrireducens’	M.ferri_00624	#N/A	Uncharacterized protein	Methanohalobium evestigatum (strain ATCC BAA-1072 / DSM 3721 / NBRC 107634 / OCM 161 / Z-7303)	hypothetical protein	#N/A	#N/A	#N/A		0
Ca. M. ferrireducens’	M.ferri_00625	K06193	Looped-hinge helix DNA binding domain, AbrB family	Candidatus Methanoperedens nitroreducens	Antidote-toxin recognition MazE, bacterial antitoxin	K06193	protein PhnA	phnA		8.62798
Ca. M. ferrireducens’	M.ferri_00626	K09835	Phytoene dehydrogenase and related protein	Methanohalophilus mahii (strain ATCC 35705 / DSM 5219 / SLP)	hypothetical protein	K09835	prolycopene isomerase	crtISO, crtH		2.80643
Ca. M. ferrireducens’	M.ferri_00627	#N/A	Uncharacterized protein	Candidatus Methanoperedens sp. BLZ1	hypothetical protein	#N/A	#N/A	#N/A		16.7851
Ca. M. ferrireducens’	M.ferri_00628	#N/A	Uncharacterized protein	Methanosarcina	hypothetical protein	#N/A	#N/A	#N/A		0
Ca. M. ferrireducens’	M.ferri_00629	K06139	Radical SAM domain heme biosynthesis protein	Methanosarcina barkeri	Sporulation killing factor maturation protein SkfB	K06139	pyrroloquinoline quinone biosynthesis protein E	pqqE		2.43289
Ca. M. ferrireducens’	M.ferri_00630	#N/A	Uncharacterized protein	Methanoculleus sp. MH98A	HicA toxin of bacterial toxin-antitoxin,	#N/A	#N/A	#N/A		11.1153
Ca. M. ferrireducens’	M.ferri_00631	#N/A	Uncharacterized protein	Candidatus Schekmanbacteria bacterium GWA2_38_11	hypothetical protein	#N/A	#N/A	#N/A		0
Ca. M. ferrireducens’	M.ferri_00632	K01923	Phosphoribosylaminoimidazole-succinocarboxamide synthase	Candidatus Methanoperedens sp. BLZ1	Phosphoribosylaminoimidazole-succinocarboxamide synthase	K01923	phosphoribosylaminoimidazole-succinocarboxamide synthase	purC		0.651126
Ca. M. ferrireducens’	M.ferri_00633	K18853	Flavoprotein	Candidatus Methanoperedens sp. BLZ1	phosphopantothenoylcysteine decarboxylase	K18853	dihydromethanopterin reductase (acceptor)	dmrX		0.897977
Ca. M. ferrireducens’	M.ferri_00634	K04796	Sm protein	Candidatus Methanoperedens sp. BLZ1	small nuclear ribonucleoprotein	K04796	small nuclear ribonucleoprotein	RUXX		1.04614
Ca. M. ferrireducens’	M.ferri_00635	#N/A	B-block binding subunit of TFIIIC	Candidatus Methanoperedens sp. BLZ1	B-block binding subunit of TFIIIC	#N/A	#N/A	#N/A		1.62013
Ca. M. ferrireducens’	M.ferri_00636	#N/A	Uncharacterized protein	Candidatus Methanoperedens sp. BLZ1	putative ArCR,	#N/A	#N/A	#N/A		8.50313
Ca. M. ferrireducens’	M.ferri_00637	#N/A	Cell surface protein	Candidatus Methanoperedens sp. BLZ1	Carboxypeptidase regulatory-like domain protein	#N/A	#N/A	#N/A		7.82492
Ca. M. ferrireducens’	M.ferri_00638	#N/A	#N/A	#N/A	hypothetical protein	#N/A	#N/A	#N/A		0
Ca. M. ferrireducens’	M.ferri_00639	#N/A	Uncharacterized protein	candidate divison MSBL1 archaeon SCGC-AAA385M11	hypothetical protein	#N/A	#N/A	#N/A		9.91083
Ca. M. ferrireducens’	M.ferri_00640	#N/A	Uncharacterized protein	candidate divison MSBL1 archaeon SCGC-AAA385M11	hypothetical protein	#N/A	#N/A	#N/A		0
Ca. M. ferrireducens’	M.ferri_00641	K06953	Phosphoesterase	Candidatus Methanoperedens sp. BLZ1	3',5'-cyclic adenosine monophosphate phosphodiesterase CpdA	K06953	uncharacterized protein	K06953		0
Ca. M. ferrireducens’	M.ferri_00642	#N/A	Uncharacterized protein	Candidatus Methanoperedens sp. BLZ1	hypothetical protein	#N/A	#N/A	#N/A		1.60451
Ca. M. ferrireducens’	M.ferri_00643	K09746	Uncharacterized protein	Candidatus Methanoperedens nitroreducens	hypothetical protein	K09746	uncharacterized protein	K09746		9.68344
Ca. M. ferrireducens’	M.ferri_00644	K07466	Replication factor-A protein 1	Candidatus Methanoperedens sp. BLZ1	replication factor A	K07466	replication factor A1	RFA1, RPA1, rpa		1.61136
Ca. M. ferrireducens’	M.ferri_00645	#N/A	Uncharacterized protein (Fragment)	Candidatus Methanoperedens sp. BLZ1	hypothetical protein	#N/A	#N/A	#N/A		10.0387
Ca. M. ferrireducens’	M.ferri_00646	#N/A	Uncharacterized protein	Candidatus Woesebacteria bacterium RBG_16_34_12	hypothetical protein	#N/A	#N/A	#N/A		0
Ca. M. ferrireducens’	M.ferri_00647	K01704	3-isopropylmalate dehydratase small subunit	Candidatus Methanoperedens sp. BLZ1	2,3-dimethylmalate dehydratase small subunit	K01704	3-isopropylmalate/(R)-2-methylmalate dehydratase small subunit	leuD, IPMI-S		14.9449
Ca. M. ferrireducens’	M.ferri_00648	K03057	DNA-directed RNA polymerase, subunit M	Candidatus Methanoperedens sp. BLZ1	Transcription factor S-II (TFIIS)	K03057	transcription elongation factor TFS	tfs		1.13711
Ca. M. ferrireducens’	M.ferri_00649	K03574	MutT-like protein	Candidatus Methanoperedens sp. BLZ1	Bifunctional NMN adenylyltransferase/Nudix hydrolase	K03574	8-oxo-dGTP diphosphatase	mutT, NUDT15, MTH2		1.76713
Ca. M. ferrireducens’	M.ferri_00650	K06944	GTP-binding protein	Candidatus Methanoperedens sp. BLZ1	GTPase Obg	K06944	uncharacterized protein	K06944		0.646654
Ca. M. ferrireducens’	M.ferri_00651	K01439	Putative metallohydrolase	Candidatus Methanoperedens sp. BLZ1	putative succinyl-diaminopimelate desuccinylase	K01439	succinyl-diaminopimelate desuccinylase	dapE		6.99093
Ca. M. ferrireducens’	M.ferri_00652	#N/A	Uncharacterized protein	Candidatus Methanoperedens sp. BLZ1	lipoprotein NlpI	#N/A	#N/A	#N/A		5.75966
Ca. M. ferrireducens’	M.ferri_00653	K00952	Nicotinamide-nucleotide adenylyltransferase	Candidatus Methanoperedens sp. BLZ1	nicotinamide-nucleotide adenylyltransferase	K00952	nicotinamide-nucleotide adenylyltransferase	nadM		0
Ca. M. ferrireducens’	M.ferri_00654	K00441	F420H2 dehydrogenase-like protein	Candidatus Methanoperedens sp. BLZ1	F420H2 dehydrogenase subunit F	K00441	coenzyme F420 hydrogenase subunit beta	frhB		0
Ca. M. ferrireducens’	M.ferri_00655	K00320	5,10-methylenetetrahydromethanopterin reductase	Candidatus Methanoperedens sp. BLZ1	Phthiodiolone/phenolphthiodiolone dimycocerosates ketoreductase	K00320	5,10-methylenetetrahydromethanopterin reductase	mer		3.83906
Ca. M. ferrireducens’	M.ferri_00656	K05601	Rubredoxin	Nitrospirae bacterium GWC2_57_9	High molecular weight rubredoxin	K05601	hydroxylamine reductase	hcp		9.68651
Ca. M. ferrireducens’	M.ferri_00657	#N/A	Peptidase family M50	Candidatus Methanoperedens sp. BLZ1	Peptidase family M50	#N/A	#N/A	#N/A		1.81262
Ca. M. ferrireducens’	M.ferri_00658	K00858	Uncharacterized protein	Candidatus Methanoperedens nitroreducens	hypothetical protein	K00858	NAD+ kinase	ppnK, NADK		5.62179
Ca. M. ferrireducens’	M.ferri_00659	#N/A	#N/A	#N/A	hypothetical protein	#N/A	#N/A	#N/A		61.025
Ca. M. ferrireducens’	M.ferri_00660	#N/A	Uncharacterized protein	Candidatus Methanoperedens sp. BLZ1	hypothetical protein	#N/A	#N/A	#N/A		0
Ca. M. ferrireducens’	M.ferri_00661	#N/A	Uncharacterized protein	unclassified Ignavibacteria	hypothetical protein	#N/A	#N/A	#N/A		0
Ca. M. ferrireducens’	M.ferri_00662	K02992	30S ribosomal protein S7	Candidatus Methanoperedens sp. BLZ1	30S ribosomal protein S7	K02992	small subunit ribosomal protein S7	RP-S7, MRPS7, rpsG		0.559435
Ca. M. ferrireducens’	M.ferri_00663	K02950	30S ribosomal protein S12	Candidatus Methanoperedens sp. BLZ1	30S ribosomal protein S12	K02950	small subunit ribosomal protein S12	RP-S12, MRPS12, rpsL		8.59593
Ca. M. ferrireducens’	M.ferri_00664	K02600	Probable transcription termination protein NusA	Candidatus Methanoperedens sp. BLZ1	Transcription termination/antitermination protein NusA	K02600	N utilization substance protein A	nusA		12.5319
Ca. M. ferrireducens’	M.ferri_00665	K02908	50S ribosomal protein L30	Candidatus Methanoperedens sp. BLZ1	50S ribosomal protein L30e	K02908	large subunit ribosomal protein L30e	RP-L30e, RPL30		0
Ca. M. ferrireducens’	M.ferri_00666	K03042	DNA-directed RNA polymerase subunit A''	Candidatus Methanoperedens sp. BLZ1	DNA-directed RNA polymerase subunit beta'	K03042	DNA-directed RNA polymerase subunit A"	rpoA2		1.3693
Ca. M. ferrireducens’	M.ferri_00667	K03041	DNA-directed RNA polymerase subunit	Candidatus Methanoperedens sp. BLZ1	DNA-directed RNA polymerase subunit beta'	K03041	DNA-directed RNA polymerase subunit A'	rpoA1		4.59253
Ca. M. ferrireducens’	M.ferri_00668	K03044	DNA-directed RNA polymerase subunit beta	Candidatus Methanoperedens sp. BLZ1	DNA-directed RNA polymerase subunit beta	K03044	DNA-directed RNA polymerase subunit B'	rpoB1		10.6343
Ca. M. ferrireducens’	M.ferri_00669	K03045	DNA-directed RNA polymerase subunit beta	Candidatus Methanoperedens sp. BLZ1	DNA-directed RNA polymerase subunit beta	K03045	DNA-directed RNA polymerase subunit B"	rpoB2		7.79672
Ca. M. ferrireducens’	M.ferri_00670	K03053	DNA-directed RNA polymerase subunit H	Candidatus Methanoperedens sp. BLZ1	DNA-directed RNA polymerase subunit H	K03053	DNA-directed RNA polymerase subunit H	rpoH		12.7727
Ca. M. ferrireducens’	M.ferri_00672	#N/A	Uncharacterized protein	Nitrospira bacterium SG8_35_4	hypothetical protein	#N/A	#N/A	#N/A		0
Ca. M. ferrireducens’	M.ferri_00674	K07558	CCA-adding enzyme	Candidatus Methanoperedens nitroreducens	tRNA nucleotidyltransferase, second domain	K07558	tRNA nucleotidyltransferase (CCA-adding enzyme)	K07558, cca		0.811862
Ca. M. ferrireducens’	M.ferri_00675	K06196	Cytochrome c-type biogenesis protein	Candidatus Methanoperedens sp. BLZ1	Thioredoxin	K06196	cytochrome c-type biogenesis protein	ccdA		0.784146
Ca. M. ferrireducens’	M.ferri_00676	K07076	Nucleotidyltransferase domain protein	Candidatus Methanoperedens sp. BLZ1	hypothetical protein	K07076	uncharacterized protein	K07076		0
Ca. M. ferrireducens’	M.ferri_00677	K07491	Transposase	Candidatus Methanoperedens sp. BLZ1	Transposase IS200 like protein	K07491	putative transposase	K07491		5.15435
Ca. M. ferrireducens’	M.ferri_00678	K07496	Transposase	Candidatus Methanoperedens sp. BLZ1	Helix-turn-helix domain protein	K07496	putative transposase	K07496		9.16039
Ca. M. ferrireducens’	M.ferri_00679	K08153	Transporter	Candidatus Methanoperedens sp. BLZ1	Inner membrane transport protein YajR	K08153	MFS transporter, DHA1 family, multidrug resistance protein	blt		2.33391
Ca. M. ferrireducens’	M.ferri_00680	K07038	Putative membrane-bound metal-dependent hydrolase	Candidatus Methanoperedens nitroreducens	LexA-binding, inner membrane-associated putative hydrolase	K07038	inner membrane protein	K07038		4.50646
Ca. M. ferrireducens’	M.ferri_00681	#N/A	Uncharacterized protein	Candidatus Methanoperedens sp. BLZ1	hypothetical protein	#N/A	#N/A	#N/A		0
Ca. M. ferrireducens’	M.ferri_00682	K10896	Hef nuclease	Candidatus Methanoperedens sp. BLZ1	excinuclease ABC subunit C	K10896	fanconi anemia group M protein	FANCM		6.78055
Ca. M. ferrireducens’	M.ferri_00683	#N/A	#N/A	#N/A	hypothetical protein	#N/A	#N/A	#N/A		9.21132
Ca. M. ferrireducens’	M.ferri_00684	K08303	Peptidase family U32	Candidatus Methanoperedens sp. BLZ1	Peptidase family U32	K08303	putative protease	K08303		4.62425
Ca. M. ferrireducens’	M.ferri_00685	#N/A	Uncharacterized protein	Candidatus Methanoperedens sp. BLZ1	hypothetical protein	#N/A	#N/A	#N/A		9.56362
Ca. M. ferrireducens’	M.ferri_00686	#N/A	Uncharacterized protein	Candidatus Methanoperedens sp. BLZ1	hypothetical protein	#N/A	#N/A	#N/A		0
Ca. M. ferrireducens’	M.ferri_00687	#N/A	Sulfite exporter TauE/SafE	Candidatus Methanoperedens sp. BLZ1	hypothetical protein	#N/A	#N/A	#N/A		0
Ca. M. ferrireducens’	M.ferri_00688	#N/A	Uncharacterized protein	Candidatus Methanoperedens sp. BLZ1	LUD domain protein	#N/A	#N/A	#N/A		0
Ca. M. ferrireducens’	M.ferri_00689	K01499	Methenyltetrahydromethanopterin cyclohydrolase	Candidatus Methanoperedens sp. BLZ1	Methenyltetrahydromethanopterin cyclohydrolase	K01499	methenyltetrahydromethanopterin cyclohydrolase	mch		13.6956
Ca. M. ferrireducens’	M.ferri_00690	#N/A	Uncharacterized protein	Candidatus Methanoperedens sp. BLZ1	hypothetical protein	#N/A	#N/A	#N/A		3.96497
Ca. M. ferrireducens’	M.ferri_00691	K06324	Fibronectin type III domain-containing protein	Thioploca ingrica	Spore coat protein A	K06324	spore coat protein A	cotA		2.68356
Ca. M. ferrireducens’	M.ferri_00692	K19302	PAP2 superfamily protein	Candidatus Methanoperedens sp. BLZ1	phosphatidylglycerophosphatase B	K19302	undecaprenyl-diphosphatase	bcrC		3.29085
Ca. M. ferrireducens’	M.ferri_00693	#N/A	Uncharacterized protein	Candidatus Methanoperedens sp. BLZ1	hypothetical protein	#N/A	#N/A	#N/A		5.96984
Ca. M. ferrireducens’	M.ferri_00694	K04085	Sulfurtransferase TusA	Candidatus Methanoperedens sp. BLZ1	Sulfurtransferase TusA	K04085	tRNA 2-thiouridine synthesizing protein A	tusA, sirA		4.1463
Ca. M. ferrireducens’	M.ferri_00695	K00215	4-hydroxy-tetrahydrodipicolinate reductase	Candidatus Methanoperedens sp. BLZ1	4-hydroxy-tetrahydrodipicolinate reductase	K00215	4-hydroxy-tetrahydrodipicolinate reductase	dapB		0
Ca. M. ferrireducens’	M.ferri_00696	K01714	4-hydroxy-tetrahydrodipicolinate synthase	Candidatus Methanoperedens sp. BLZ1	4-hydroxy-tetrahydrodipicolinate synthase	K01714	4-hydroxy-tetrahydrodipicolinate synthase	dapA		0.806103
Ca. M. ferrireducens’	M.ferri_00697	K02962	30S ribosomal protein S17e	Candidatus Methanoperedens sp. BLZ1	30S ribosomal protein S17e	K02962	small subunit ribosomal protein S17e	RP-S17e, RPS17		0
Ca. M. ferrireducens’	M.ferri_00698	K03787	5'-nucleotidase SurE	Candidatus Methanoperedens sp. BLZ1	5'-nucleotidase SurE	K03787	5'-nucleotidase	surE		3.79327
Ca. M. ferrireducens’	M.ferri_00699	K03298	Aromatic amino acid exporter	Candidatus Methanoperedens sp. BLZ1	EamA-like transporter family protein	K03298	drug/metabolite transporter, DME family	TC.DME		9.51039
Ca. M. ferrireducens’	M.ferri_00700	K02488	Response regulator receiver	Candidatus Methanoperedens sp. BLZ1	Response regulator PleD	K02488	two-component system, cell cycle response regulator	pleD		0
Ca. M. ferrireducens’	M.ferri_00701	#N/A	Uncharacterized protein	Candidatus Methanoperedens sp. BLZ1	Putative small multi-drug export protein	#N/A	#N/A	#N/A		1.80369
Ca. M. ferrireducens’	M.ferri_00702	#N/A	Uncharacterized protein	Candidatus Methanoperedens sp. BLZ1	hypothetical protein	#N/A	#N/A	#N/A		0.562442
Ca. M. ferrireducens’	M.ferri_00703	K03969	Phage shock protein A	Candidatus Methanoperedens sp. BLZ1	Phage shock protein A	K03969	phage shock protein A	pspA		5.36483
Ca. M. ferrireducens’	M.ferri_00704	K03785	3-dehydroquinate dehydratase	Candidatus Methanoperedens sp. BLZ1	3-dehydroquinate dehydratase	K03785	3-dehydroquinate dehydratase I	aroD		9.70404
Ca. M. ferrireducens’	M.ferri_00705	#N/A	Uncharacterized protein	Candidatus Methanoperedens sp. BLZ1	hypothetical protein	#N/A	#N/A	#N/A		0
Ca. M. ferrireducens’	M.ferri_00706	#N/A	Uncharacterized protein (Fragment)	Candidatus Methanoperedens sp. BLZ1	hypothetical protein	#N/A	#N/A	#N/A		4.21619
Ca. M. ferrireducens’	M.ferri_00707	K18931	AMP phosphorylase	Candidatus Methanoperedens nitroreducens	Thymidine phosphorylase	K18931	AMP phosphorylase	ampp		3.61808
Ca. M. ferrireducens’	M.ferri_00709	K00390	PAPS reductase/FAD synthetase family protein	Candidatus Methanoperedens nitroreducens	Thioredoxin-dependent 5'-adenylylsulfate reductase	K00390	phosphoadenosine phosphosulfate reductase	cysH		4.67754
Ca. M. ferrireducens’	M.ferri_00710	K07315	Histidine kinase	Oscillatoria nigro-viridis PCC 7112	Methyl-accepting chemotaxis protein PctB	K07315	phosphoserine phosphatase RsbU/P	rsbU_P		5.69122
Ca. M. ferrireducens’	M.ferri_00711	K03406	Methyl-accepting chemotaxis protein	Candidatus Methanoperedens sp. BLZ1	Methyl-accepting chemotaxis protein McpB	K03406	methyl-accepting chemotaxis protein	mcp		0.178889
Ca. M. ferrireducens’	M.ferri_00712	K02347	Ribonuclease P protein component 3	Candidatus Methanoperedens sp. BLZ1	DNA polymerase/3'-5' exonuclease PolX	K04477	putative hydrolase	ycdX		4.62249
Ca. M. ferrireducens’	M.ferri_00713	K03105	Signal recognition particle 19 kDa protein	Candidatus Methanoperedens sp. BLZ1	signal recognition particle protein Srp19	K03105	signal recognition particle subunit SRP19	SRP19		7.73932
Ca. M. ferrireducens’	M.ferri_00714	K03306	Phosphate permease	Candidatus Methanoperedens sp. BLZ1	Low-affinity inorganic phosphate transporter 1	K03306	inorganic phosphate transporter, PiT family	TC.PIT		3.2595
Ca. M. ferrireducens’	M.ferri_00715	K07220	Uncharacterized protein	Candidatus Methanoperedens sp. BLZ1	hypothetical protein	K07220	uncharacterized protein	K07220		0
Ca. M. ferrireducens’	M.ferri_00716	K02039	Phosphate-specific transport system accessory protein PhoU	Candidatus Methanoperedens sp. BLZ1	Phosphate-specific transport system accessory protein PhoU	K02039	phosphate transport system protein	phoU		6.23847
Ca. M. ferrireducens’	M.ferri_00717	K02036	Phosphate import ATP-binding protein PstB	Hadesarchaea archaeon YNP_N21	Phosphate import ATP-binding protein PstB 3	K02036	phosphate transport system ATP-binding protein	pstB		9.51039
Ca. M. ferrireducens’	M.ferri_00718	K02038	Phosphate transport system permease protein PstA	Hadesarchaea archaeon YNP_N21	Phosphate transport system permease protein PstA	K02038	phosphate transport system permease protein	pstA		9.12553
Ca. M. ferrireducens’	M.ferri_00719	K02037	Phosphate transport system permease protein	Hadesarchaea archaeon YNP_N21	Phosphate transport system permease protein PstC	K02037	phosphate transport system permease protein	pstC		1.71633
Ca. M. ferrireducens’	M.ferri_00720	K02040	Phosphate-binding protein	Hadesarchaea archaeon YNP_N21	Phosphate-binding protein PstS	K02040	phosphate transport system substrate-binding protein	pstS		2.11484
Ca. M. ferrireducens’	M.ferri_00721	#N/A	Phosphate-starvation-inducible E	Candidatus Methanoperedens sp. BLZ1	Phosphate-starvation-inducible E	#N/A	#N/A	#N/A		4.13941
Ca. M. ferrireducens’	M.ferri_00722	K02040	Phosphate ABC transporter, periplasmic phosphate-binding protein PstS	Methanosarcina siciliae HI350	PBP superfamily domain protein	K02040	phosphate transport system substrate-binding protein	pstS		0
Ca. M. ferrireducens’	M.ferri_00723	K02039	Phosphate regulatory protein	Candidatus Methanoperedens sp. BLZ1	Phosphate-specific transport system accessory protein PhoU	K02039	phosphate transport system protein	phoU		3.84842
Ca. M. ferrireducens’	M.ferri_00724	#N/A	#N/A	#N/A	hypothetical protein	#N/A	#N/A	#N/A		0
Ca. M. ferrireducens’	M.ferri_00725	K02039	Regulatory protein	Candidatus Methanoperedens sp. BLZ1	PhoU domain protein	K02039	phosphate transport system protein	phoU		3.44538
Ca. M. ferrireducens’	M.ferri_00726	K00198	Carbon monoxide dehydrogenase	Candidatus Methanoperedens nitroreducens	Carbon monoxide dehydrogenase 1	K00198	anaerobic carbon-monoxide dehydrogenase catalytic subunit	cooS, acsA		0.0761385
Ca. M. ferrireducens’	M.ferri_00727	#N/A	Uncharacterized protein	Desulfosporosinus sp. BRH_c37	hypothetical protein	#N/A	#N/A	#N/A		2.5071
Ca. M. ferrireducens’	M.ferri_00728	K10761	tRNA(His)-5'-guanylyltransferase	Candidatus Methanoperedens sp. BLZ1	tRNAHis guanylyltransferase	K10761	tRNA(His) guanylyltransferase	THG1		5.44866
Ca. M. ferrireducens’	M.ferri_00729	#N/A	PRC-barrel domain protein	Candidatus Methanoperedens sp. BLZ1	PRC-barrel domain protein	#N/A	#N/A	#N/A		9.87431
Ca. M. ferrireducens’	M.ferri_00730	K01885	Glutamate--tRNA ligase	Candidatus Methanoperedens nitroreducens	Glutamine--tRNA ligase	K01885	glutamyl-tRNA synthetase	EARS, gltX		1.01478
Ca. M. ferrireducens’	M.ferri_00731	#N/A	#N/A	#N/A	hypothetical protein	#N/A	#N/A	#N/A		0.679313
Ca. M. ferrireducens’	M.ferri_00732	#N/A	Putative inner membrane protein	Candidatus Methanoperedens sp. BLZ1	putative inner membrane protein	#N/A	#N/A	#N/A		1.6346
Ca. M. ferrireducens’	M.ferri_00733	K03738	Aldehyde:ferredoxin oxidoreductase	Candidatus Methanoperedens nitroreducens	putative oxidoreductase YdhV	K03738	aldehyde:ferredoxin oxidoreductase	aor		2.60166
Ca. M. ferrireducens’	M.ferri_00734	#N/A	Cell surface protein	Candidatus Methanoperedens sp. BLZ1	Alpha-amylase	#N/A	#N/A	#N/A		1.23034
Ca. M. ferrireducens’	M.ferri_00735	K01061	Dienelactone hydrolase-like enzyme	Candidatus Methanoperedens nitroreducens	Dienelactone hydrolase family protein	K01061	carboxymethylenebutenolidase	E3.1.1.45		0
Ca. M. ferrireducens’	M.ferri_00736	#N/A	UPI0009DCC0CD related cluster	unknown	Aldose sugar dehydrogenase YliI	#N/A	#N/A	#N/A		2.52001
Ca. M. ferrireducens’	M.ferri_00738	K01342	Subtilisin-like serine protease	Candidatus Methanoperedens nitroreducens	Subtilisin NAT	K01342	subtilisin	aprE		1.66849
Ca. M. ferrireducens’	M.ferri_00744	K17488	GTP cyclohydrolase MptA	Candidatus Methanoperedens sp. BLZ1	GTP cyclohydrolase FolE2	K17488	GTP cyclohydrolase IV	mptA		0.99004
Ca. M. ferrireducens’	M.ferri_00745	K01186	Uncharacterized protein	Methanosarcina sp. Ant1	hypothetical protein	K01186	sialidase-1	NEU1		1.82282
Ca. M. ferrireducens’	M.ferri_00746	K01992	Uncharacterized protein	Methanosarcina sp. Ant1	Inner membrane transport permease YbhR	K01992	ABC-2 type transport system permease protein	ABC-2.P		3.59523
Ca. M. ferrireducens’	M.ferri_00747	K01990	Uncharacterized protein	Methanosarcina sp. Ant1	putative ABC transporter ATP-binding protein YbhF	K01990	ABC-2 type transport system ATP-binding protein	ABC-2.A		16.6337
Ca. M. ferrireducens’	M.ferri_00748	K09746	Uncharacterized protein	Candidatus Methanoperedens sp. BLZ1	hypothetical protein	K09746	uncharacterized protein	K09746		15.3925
Ca. M. ferrireducens’	M.ferri_00749	K07466	Replication factor A	Candidatus Methanoperedens sp. BLZ1	replication factor A	K07466	replication factor A1	RFA1, RPA1, rpa		4.89325
Ca. M. ferrireducens’	M.ferri_00750	K01916	NH(3)-dependent NAD(+) synthetase	Candidatus Methanoperedens sp. BLZ1	NH(3)-dependent NAD(+) synthetase	K01916	NAD+ synthase	nadE		4.25756
Ca. M. ferrireducens’	M.ferri_00751	#N/A	Uncharacterized protein	Candidatus Methanoperedens sp. BLZ1	hypothetical protein	#N/A	#N/A	#N/A		0
Ca. M. ferrireducens’	M.ferri_00752	K06932	tRNA(Ile2) 2-agmatinylcytidine synthetase TiaS	Candidatus Methanoperedens sp. BLZ1	hypothetical protein	K06932	tRNA(Ile2)-agmatinylcytidine synthase	tiaS		1.00833
Ca. M. ferrireducens’	M.ferri_00753	K07728	Putative HTH-type transcriptional regulatory protein MPEBLZ_00694	Candidatus Methanoperedens sp. BLZ1	hypothetical protein	K07728	putative transcriptional regulator	K07728		7.63489
Ca. M. ferrireducens’	M.ferri_00754	K03841	Fructose-1,6-bisphosphatase class 1	Candidatus Methanoperedens sp. BLZ1	Fructose-1,6-bisphosphatase class 1	K03841	fructose-1,6-bisphosphatase I	FBP, fbp		3.06052
Ca. M. ferrireducens’	M.ferri_00755	#N/A	Uncharacterized protein	Candidatus Methanoperedens sp. BLZ1	hypothetical protein	#N/A	#N/A	#N/A		0
Ca. M. ferrireducens’	M.ferri_00756	#N/A	Uncharacterized protein	Candidatus Methanoperedens sp. BLZ1	hypothetical protein	#N/A	#N/A	#N/A		6.41503
Ca. M. ferrireducens’	M.ferri_00757	K09516	UDP-galactopyranose mutase	Candidatus Methanoperedens sp. BLZ1	Hydroxyneurosporene desaturase	K09516	all-trans-retinol 13,14-reductase	RETSAT		2.04152
Ca. M. ferrireducens’	M.ferri_00758	K07053	Isoleucyl-tRNA synthetase	Candidatus Methanoperedens sp. BLZ1	5'-3' exoribonuclease	K07053	3',5'-nucleoside bisphosphate phosphatase	E3.1.3.97		5.42355
Ca. M. ferrireducens’	M.ferri_00759	#N/A	Cell surface protein (Fragment)	Candidatus Methanoperedens sp. BLZ1	hypothetical protein	#N/A	#N/A	#N/A		2.59404
Ca. M. ferrireducens’	M.ferri_00761	#N/A	Cell surface protein (Fragment)	Candidatus Methanoperedens sp. BLZ1	hypothetical protein	#N/A	#N/A	#N/A		7.62495
Ca. M. ferrireducens’	M.ferri_00762	#N/A	MEKHLA domain protein	Candidatus Methanoperedens sp. BLZ1	MEKHLA domain protein	#N/A	#N/A	#N/A		4.30157
Ca. M. ferrireducens’	M.ferri_00763	#N/A	Uncharacterized protein	Candidatus Methanoperedens nitroreducens	hypothetical protein	#N/A	#N/A	#N/A		0
Ca. M. ferrireducens’	M.ferri_00764	K07463	Single-stranded DNA-specific exonuclease	Candidatus Methanoperedens nitroreducens	DHHA1 domain protein	K07463	archaea-specific RecJ-like exonuclease	K07463		5.55315
Ca. M. ferrireducens’	M.ferri_00765	K02956	30S ribosomal protein S15	Candidatus Methanoperedens sp. BLZ1	30S ribosomal protein S15P	K02956	small subunit ribosomal protein S15	RP-S15, MRPS15, rpsO		28.5467
Ca. M. ferrireducens’	M.ferri_00766	K15429	Methyltransferase	Candidatus Methanoperedens sp. BLZ1	Cobalt-precorrin-6B C(15)-methyltransferase (decarboxylating)	K15429	tRNA (guanine37-N1)-methyltransferase	TRM5, TRMT5		1.28361
Ca. M. ferrireducens’	M.ferri_00767	K20215	Diphthine synthase	Candidatus Methanoperedens sp. BLZ1	diphthine synthase	K20215	diphthine synthase	dph5		12.5298
Ca. M. ferrireducens’	M.ferri_00768	#N/A	Uncharacterized protein	Candidatus Methanoperedens sp. BLZ1	hypothetical protein	#N/A	#N/A	#N/A		27.8592
Ca. M. ferrireducens’	M.ferri_00769	K07004	Ethylbenzene dehydrogenase	Candidatus Methanoperedens sp. BLZ1	N-acetylneuraminate epimerase	K07004	uncharacterized protein	K07004		7.67932
Ca. M. ferrireducens’	M.ferri_00770	K01756	Adenylosuccinate lyase	Candidatus Methanoperedens nitroreducens	Adenylosuccinate lyase	K01756	adenylosuccinate lyase	purB, ADSL		5.23071
Ca. M. ferrireducens’	M.ferri_00771	K00619	Acetyltransferase	Candidatus Methanoperedens sp. BLZ1	Amino-acid acetyltransferase	K00619	amino-acid N-acetyltransferase	argA		7.62091
Ca. M. ferrireducens’	M.ferri_00772	#N/A	Uncharacterized protein	Candidatus Methanoperedens sp. BLZ1	hypothetical protein	#N/A	#N/A	#N/A		2.90595
Ca. M. ferrireducens’	M.ferri_00773	K07579	Methyltransferase	Candidatus Methanoperedens sp. BLZ1	ribosomal protein L11 methyltransferase	K07579	putative methylase	K07579		7.04656
Ca. M. ferrireducens’	M.ferri_00774	K07573	Exosome complex component Csl4	Candidatus Methanoperedens sp. BLZ1	exosome complex RNA-binding protein Csl4	K07573	exosome complex component CSL4	CSL4, EXOSC1		12.8121
Ca. M. ferrireducens’	M.ferri_00775	K03056	DNA-directed RNA polymerase subunit L	Candidatus Methanoperedens sp. BLZ1	DNA-directed RNA polymerase subunit L	K03056	DNA-directed RNA polymerase subunit L	rpoL		0
Ca. M. ferrireducens’	M.ferri_00776	#N/A	Uncharacterized protein	Candidatus Methanoperedens sp. BLZ1	hypothetical protein	#N/A	#N/A	#N/A		0
Ca. M. ferrireducens’	M.ferri_00777	#N/A	Uncharacterized protein	Candidatus Methanoperedens sp. BLZ1	hypothetical protein	#N/A	#N/A	#N/A		0
Ca. M. ferrireducens’	M.ferri_00778	K00931	Glutamate 5-kinase	Candidatus Methanoperedens sp. BLZ1	Glutamate 5-kinase	K00931	glutamate 5-kinase	proB		10.2945
Ca. M. ferrireducens’	M.ferri_00779	K00147	Gamma-glutamyl phosphate reductase	Candidatus Methanoperedens sp. BLZ1	Gamma-glutamyl phosphate reductase	K00147	glutamate-5-semialdehyde dehydrogenase	proA		16.4542
Ca. M. ferrireducens’	M.ferri_00780	#N/A	Uncharacterized protein	Candidatus Methanoperedens nitroreducens	hypothetical protein	#N/A	#N/A	#N/A		1.10508
Ca. M. ferrireducens’	M.ferri_00781	#N/A	Uncharacterized protein	Candidatus Methanoperedens nitroreducens	hypothetical protein	#N/A	#N/A	#N/A		5.21362
Ca. M. ferrireducens’	M.ferri_00782	#N/A	Parallel beta-helix repeat (Two copies)	Candidatus Methanoperedens nitroreducens	Poly(beta-D-mannuronate) C5 epimerase	#N/A	#N/A	#N/A		4.53769
Ca. M. ferrireducens’	M.ferri_00783	#N/A	Uncharacterized protein	Candidatus Methanoperedens nitroreducens	hypothetical protein	#N/A	#N/A	#N/A		1.1888
Ca. M. ferrireducens’	M.ferri_00784	K07101	Xanthine-guanine phosphoribosyltransferase	Candidatus Methanoperedens sp. BLZ1	xanthine-guanine phosphoribosyltransferase	K07101	uncharacterized protein	K07101		3.33875
Ca. M. ferrireducens’	M.ferri_00785	K00772	S-methyl-5'-thioadenosine phosphorylase	Candidatus Methanoperedens sp. BLZ1	S-methyl-5'-thioadenosine phosphorylase	K00772	5'-methylthioadenosine phosphorylase	mtaP, MTAP		1.8418
Ca. M. ferrireducens’	M.ferri_00786	#N/A	Uncharacterized protein	Candidatus Methanoperedens sp. BLZ1	hypothetical protein	#N/A	#N/A	#N/A		0.456167
Ca. M. ferrireducens’	M.ferri_00787	K08094	6-phospho 3-hexuloisomerase	Candidatus Methanoperedens sp. BLZ1	3-hexulose-6-phosphate isomerase	K08094	6-phospho-3-hexuloisomerase	hxlB		3.09205
Ca. M. ferrireducens’	M.ferri_00788	K00812	Aminotransferase	Candidatus Methanoperedens nitroreducens	Aspartate aminotransferase	K00812	aspartate aminotransferase	aspB		1.9241
Ca. M. ferrireducens’	M.ferri_00789	K09140	Probable ribosome biogenesis protein MPEBLZ_03898	Candidatus Methanoperedens sp. BLZ1	hypothetical protein	K09140	pre-rRNA-processing protein TSR3	TSR3		4.48789
Ca. M. ferrireducens’	M.ferri_00790	#N/A	Stress responsive A/B Barrel Domain protein	Candidatus Methanoperedens sp. BLZ1	Stress responsive A/B Barrel Domain protein	#N/A	#N/A	#N/A		7.81911
Ca. M. ferrireducens’	M.ferri_00791	K01866	Tyrosine--tRNA ligase	Candidatus Methanoperedens sp. BLZ1	Tyrosine--tRNA ligase	K01866	tyrosyl-tRNA synthetase	YARS, tyrS		0
Ca. M. ferrireducens’	M.ferri_00792	K20276	Uncharacterized protein	Betaproteobacteria bacterium RIFCSPLOWO2_12_FULL_63_13	Right handed beta helix region	K20276	large repetitive protein	bapA		3.05241
Ca. M. ferrireducens’	M.ferri_00793	K03725	ATP-dependent DNA helicase	Candidatus Methanoperedens sp. BLZ1	putative helicase HelY	K03725	archaea-specific helicase	K03725		1.44053
Ca. M. ferrireducens’	M.ferri_00794	#N/A	Acyltransferase family protein	Candidatus Methanoperedens sp. BLZ1	hypothetical protein	#N/A	#N/A	#N/A		2.57248
Ca. M. ferrireducens’	M.ferri_00795	K12264	Putative flavoprotein	Candidatus Methanoperedens nitroreducens	Nitric oxide reductase	K12264	anaerobic nitric oxide reductase flavorubredoxin	norV		4.21619
Ca. M. ferrireducens’	M.ferri_00796	K03531	Cell division protein FtsZ	Candidatus Methanoperedens sp. BLZ1	Cell division protein FtsZ	K03531	cell division protein FtsZ	ftsZ		2.03056
Ca. M. ferrireducens’	M.ferri_00797	#N/A	Uncharacterized protein	Candidatus Methanoperedens sp. BLZ1	hypothetical protein	#N/A	#N/A	#N/A		13.4179
Ca. M. ferrireducens’	M.ferri_00798	K07059	Rhomboid protein	Candidatus Methanoperedens sp. BLZ1	Rhomboid protease GluP	K07059	uncharacterized protein	K07059		2.13895
Ca. M. ferrireducens’	M.ferri_00799	K06940	Flagellin N-methylase	Candidatus Methanoperedens sp. BLZ1	Putative zinc- or iron-chelating domain protein	K06940	uncharacterized protein	K06940		11.9559
Ca. M. ferrireducens’	M.ferri_00801	K00127	Formate dehydrogenase-O subunit gamma	Candidatus Methanoperedens sp. BLZ1	Formate dehydrogenase, cytochrome b556(fdo) subunit	K00127	formate dehydrogenase subunit gamma	fdoI		4.96194
Ca. M. ferrireducens’	M.ferri_00802	K07744	Homoserine O-acetyltransferase (Fragment)	Candidatus Methanoperedens sp. BLZ1	Hypoxic response protein 1	K07744	transcriptional regulator	K07744		4.26206
Ca. M. ferrireducens’	M.ferri_00803	K02007	Cobalamin biosynthesis protein	Candidatus Methanoperedens sp. BLZ1	Cobalt transport protein CbiM	K02007	cobalt/nickel transport system permease protein	cbiM		1.72631
Ca. M. ferrireducens’	M.ferri_00804	K02008	Cobalt transport protein	Candidatus Methanoperedens sp. BLZ1	Energy-coupling factor transporter transmembrane protein EcfT	K02008	cobalt/nickel transport system permease protein	cbiQ		0.384611
Ca. M. ferrireducens’	M.ferri_00805	K02006	Cobalt ABC transporter, ATP-binding protein	Candidatus Methanoperedens sp. BLZ1	Energy-coupling factor transporter ATP-binding protein EcfA3	K02006	cobalt/nickel transport system ATP-binding protein	cbiO		1.42656
Ca. M. ferrireducens’	M.ferri_00806	#N/A	UPI000834B716 related cluster	unknown	hypothetical protein	#N/A	#N/A	#N/A		3.64282
Ca. M. ferrireducens’	M.ferri_00807	#N/A	Uncharacterized protein	Candidatus Methanoperedens sp. BLZ1	hypothetical protein	#N/A	#N/A	#N/A		0
Ca. M. ferrireducens’	M.ferri_00808	#N/A	Putative metal-binding protein	Candidatus Methanoperedens nitroreducens	CGGC domain protein	#N/A	#N/A	#N/A		2.14123
Ca. M. ferrireducens’	M.ferri_00809	K00404	Cytochrome C and Quinol oxidase polypeptide I	Candidatus Methanoperedens sp. BLZ1	Cytochrome C and Quinol oxidase polypeptide I	K00404	cytochrome c oxidase cbb3-type subunit I	ccoN		12.9827
Ca. M. ferrireducens’	M.ferri_00810	#N/A	Uncharacterized protein	Candidatus Methanoperedens sp. BLZ1	hypothetical protein	#N/A	#N/A	#N/A		12.3366
Ca. M. ferrireducens’	M.ferri_00811	K04085	Transcriptional regulator	Candidatus Methanoperedens sp. BLZ1	Sulfurtransferase TusA	K04085	tRNA 2-thiouridine synthesizing protein A	tusA, sirA		0
Ca. M. ferrireducens’	M.ferri_00812	K09120	Uncharacterized protein (Fragment)	Candidatus Methanoperedens sp. BLZ1	hypothetical protein	K09120	uncharacterized protein	K09120		4.7313
Ca. M. ferrireducens’	M.ferri_00813	#N/A	Uncharacterized protein	Chloroflexi bacterium GWB2_49_20	hypothetical protein	#N/A	#N/A	#N/A		6.97428
Ca. M. ferrireducens’	M.ferri_00814	#N/A	Uncharacterized protein	Candidatus Methanoperedens sp. BLZ1	hypothetical protein	#N/A	#N/A	#N/A		8.22296
Ca. M. ferrireducens’	M.ferri_00815	K06196	Cytochrome c-type biogenesis protein ccdA	Candidatus Methanoperedens sp. BLZ1	Cytochrome C biogenesis protein transmembrane region	K06196	cytochrome c-type biogenesis protein	ccdA		0
Ca. M. ferrireducens’	M.ferri_00816	#N/A	#N/A	#N/A	trans-aconitate 2-methyltransferase	#N/A	#N/A	#N/A		3.2189
Ca. M. ferrireducens’	M.ferri_00817	K02003	ABC transporter, ATP-binding protein	Candidatus Methanoperedens sp. BLZ1	Lipoprotein-releasing system ATP-binding protein LolD	K02003	putative ABC transport system ATP-binding protein	ABC.CD.A		0
Ca. M. ferrireducens’	M.ferri_00818	K02003	ABC transporter, ATP-binding protein	Candidatus Methanoperedens sp. BLZ1	Lipoprotein-releasing system ATP-binding protein LolD	K02003	putative ABC transport system ATP-binding protein	ABC.CD.A		0.77838
Ca. M. ferrireducens’	M.ferri_00819	#N/A	4Fe-4S ferredoxin	Thermoplasmatales archaeon DG-70-1	NADH-plastoquinone oxidoreductase subunit	#N/A	#N/A	#N/A		2.22584
Ca. M. ferrireducens’	M.ferri_00820	K00197	Carbon monoxide dehydrogenase	Thermoplasmatales archaeon DG-70-1	Corrinoid/iron-sulfur protein large subunit	K00197	acetyl-CoA decarbonylase/synthase complex subunit gamma	cdhE, acsC		3.19813
Ca. M. ferrireducens’	M.ferri_00821	#N/A	Uncharacterized protein	Candidatus Methanoperedens sp. BLZ1	hypothetical protein	#N/A	#N/A	#N/A		20.1181
Ca. M. ferrireducens’	M.ferri_00822	#N/A	DNA alkylation repair protein	Methanosarcina	DNA alkylation repair enzyme	#N/A	#N/A	#N/A		0
Ca. M. ferrireducens’	M.ferri_00823	K00021	3-hydroxy-3-methylglutaryl coenzyme A reductase	Candidatus Methanoperedens sp. BLZ1	3-hydroxy-3-methylglutaryl-coenzyme A reductase	K00021	hydroxymethylglutaryl-CoA reductase (NADPH)	HMGCR		1.68733
Ca. M. ferrireducens’	M.ferri_00824	K03685	Ribonuclease 3	Candidatus Methanoperedens sp. BLZ1	Ribonuclease 3	K03685	ribonuclease III	rnc, DROSHA, RNT1		0
Ca. M. ferrireducens’	M.ferri_00825	#N/A	DNA-binding protein	Candidatus Methanoperedens sp. BLZ1	Histone-like transcription factor (CBF/NF-Y) and archaeal histone	#N/A	#N/A	#N/A		0
Ca. M. ferrireducens’	M.ferri_00826	K10725	ORC complex protein Cdc6/Orc1 (Fragment)	Candidatus Methanoperedens sp. BLZ1	cell division control protein 6	K10725	archaeal cell division control protein 6	cdc6A		2.55157
Ca. M. ferrireducens’	M.ferri_00827	#N/A	#N/A	#N/A	hypothetical protein	#N/A	#N/A	#N/A		6.97428
Ca. M. ferrireducens’	M.ferri_00828	#N/A	Uncharacterized protein	Candidatus Methanoperedens nitroreducens	HicB_like antitoxin of bacterial toxin-antitoxin system	#N/A	#N/A	#N/A		26.1536
Ca. M. ferrireducens’	M.ferri_00829	#N/A	Uncharacterized protein	Methanosarcina lacustris Z-7289	HicA toxin of bacterial toxin-antitoxin,	#N/A	#N/A	#N/A		14.0827
Ca. M. ferrireducens’	M.ferri_00830	K13787	Geranylgeranyl pyrophosphate synthase	Candidatus Methanoperedens nitroreducens	Octaprenyl diphosphate synthase	K13787	geranylgeranyl diphosphate synthase, type I	idsA		3.74786
Ca. M. ferrireducens’	M.ferri_00831	K12574	Ribonuclease J	Candidatus Methanoperedens sp. BLZ1	Ribonuclease J 1	K12574	ribonuclease J	rnj		10.2621
Ca. M. ferrireducens’	M.ferri_00832	K01823	Isopentenyl-diphosphate delta-isomerase	Candidatus Methanoperedens sp. BLZ1	Isopentenyl-diphosphate delta-isomerase	K01823	isopentenyl-diphosphate Delta-isomerase	idi, IDI		1.77192
Ca. M. ferrireducens’	M.ferri_00833	K06981	Isopentenyl phosphate kinase	Candidatus Methanoperedens sp. BLZ1	gamma-glutamyl kinase	K06981	isopentenyl phosphate kinase	ipk		2.75838
Ca. M. ferrireducens’	M.ferri_00834	K00869	Mevalonate kinase	Candidatus Methanoperedens nitroreducens	Phosphomevalonate kinase	K00869	mevalonate kinase	E2.7.1.36, MVK, mvaK1		3.92304
Ca. M. ferrireducens’	M.ferri_00835	K07325	Flagellin B2	Candidatus Methanoperedens sp. BLZ1	flagellin	K07325	archaeal flagellin FlaB	flaB-A, flaB		3.3333
Ca. M. ferrireducens’	M.ferri_00836	K06940	Putative Fe-S oxidoreductase	Candidatus Methanoperedens nitroreducens	Putative zinc- or iron-chelating domain protein	K06940	uncharacterized protein	K06940		1.33809
Ca. M. ferrireducens’	M.ferri_00837	K00800	3-phosphoshikimate 1-carboxyvinyltransferase	Candidatus Methanoperedens sp. BLZ1	3-phosphoshikimate 1-carboxyvinyltransferase	K00800	3-phosphoshikimate 1-carboxyvinyltransferase	aroA		0.36836
Ca. M. ferrireducens’	M.ferri_00838	#N/A	#N/A	#N/A	hypothetical protein	#N/A	#N/A	#N/A		24.6843
Ca. M. ferrireducens’	M.ferri_00839	#N/A	#N/A	#N/A	hypothetical protein	#N/A	#N/A	#N/A		9.56838
Ca. M. ferrireducens’	M.ferri_00840	K01153	DEAD/DEAH box helicase	Desulfobacterales bacterium RIFOXYA12_FULL_46_15	hypothetical protein	K01153	type I restriction enzyme, R subunit	hsdR		16.9514
Ca. M. ferrireducens’	M.ferri_00841	K01153	Type I restriction endonuclease	Methanococcoides burtonii (strain DSM 6242 / NBRC 107633 / OCM 468 / ACE-M)	hypothetical protein	K01153	type I restriction enzyme, R subunit	hsdR		10.4221
Ca. M. ferrireducens’	M.ferri_00842	#N/A	Transcriptional regulator, ArsR family	Candidatus Methanoperedens sp. BLZ1	hypothetical protein	#N/A	#N/A	#N/A		3.34766
Ca. M. ferrireducens’	M.ferri_00843	#N/A	Uncharacterized protein	Candidatus Methanoperedens sp. BLZ1	hypothetical protein	#N/A	#N/A	#N/A		0
Ca. M. ferrireducens’	M.ferri_00844	#N/A	MTH865-like family protein	Candidatus Methanoperedens sp. BLZ1	MTH865-like family protein	#N/A	#N/A	#N/A		0
Ca. M. ferrireducens’	M.ferri_00845	#N/A	Alkyl hydroperoxide reductase AhpD	Armatimonadetes bacterium CG2_30_59_28	Carboxymuconolactone decarboxylase family protein	#N/A	#N/A	#N/A		3.81804
Ca. M. ferrireducens’	M.ferri_00846	#N/A	Iron-sulfur flavoprotein	Candidatus Methanoperedens sp. BLZ1	Iron-sulfur flavoprotein	#N/A	#N/A	#N/A		8.36491
Ca. M. ferrireducens’	M.ferri_00847	#N/A	Iron-sulfur flavoprotein	Candidatus Methanoperedens sp. BLZ1	NADPH-dependent FMN reductase	#N/A	#N/A	#N/A		7.77205
Ca. M. ferrireducens’	M.ferri_00848	K09951	CRISPR-associated protein Cas2	Candidatus Methanoperedens nitroreducens	CRISPR-associated endoribonuclease Cas2	K09951	CRISPR-associated protein Cas2	cas2		5.34959
Ca. M. ferrireducens’	M.ferri_00849	K15342	CRISPR-associated endonuclease Cas1	Candidatus Methanoperedens nitroreducens	CRISPR-associated endonuclease Cas1	K15342	CRISP-associated protein Cas1	cas1		23.0627
Ca. M. ferrireducens’	M.ferri_00850	K07464	CRISPR-associated exonuclease, Cas4 family	Candidatus Methanoperedens nitroreducens	hypothetical protein	K07464	CRISPR-associated exonuclease Cas4	cas4		13.4227
Ca. M. ferrireducens’	M.ferri_00851	#N/A	Uncharacterized protein	Candidatus Lokiarchaeota archaeon CR_4	hypothetical protein	#N/A	#N/A	#N/A		0
Ca. M. ferrireducens’	M.ferri_00852	#N/A	#N/A	#N/A	hypothetical protein	#N/A	#N/A	#N/A		5.41108
Ca. M. ferrireducens’	M.ferri_00853	K07065	Putative nucleic acid-binding protein, contains PIN domain	Candidatus Methanoperedens nitroreducens	tRNA(fMet)-specific endonuclease VapC	K07065	uncharacterized protein	K07065		0.379037
Ca. M. ferrireducens’	M.ferri_00854	#N/A	Uncharacterized protein	Candidatus Methanoperedens nitroreducens	hypothetical protein	#N/A	#N/A	#N/A		0.637892
Ca. M. ferrireducens’	M.ferri_00855	K07012	CRISPR-associated helicase Cas3/CRISPR-associated endonuclease Cas3-HD	Candidatus Methanoperedens nitroreducens	CRISPR-associated endonuclease/helicase Cas3	K07012	CRISPR-associated endonuclease/helicase Cas3	cas3		1.48277
Ca. M. ferrireducens’	M.ferri_00856	#N/A	Uncharacterized protein	Candidatus Methanoperedens nitroreducens	hypothetical protein	#N/A	#N/A	#N/A		0
Ca. M. ferrireducens’	M.ferri_00857	K19116	CRISPR-associated protein Cas5	Candidatus Methanoperedens nitroreducens	CRISPR-associated protein (Cas_Cas5)	K19116	CRISPR-associated protein Cas5h	cas5h		0
Ca. M. ferrireducens’	M.ferri_00858	K19075	CRISPR-associated protein Cas7/Cst2/DevR, subtype I-B/TNEAP	Candidatus Methanoperedens nitroreducens	CRISPR-associated negative auto-regulator DevR/Csa2	K19075	CRISPR-associated protein Cst2	cst2, cas7		4.82444
Ca. M. ferrireducens’	M.ferri_00859	#N/A	Uncharacterized protein	Candidatus Methanoperedens nitroreducens	hypothetical protein	#N/A	#N/A	#N/A		0.458835
Ca. M. ferrireducens’	M.ferri_00860	#N/A	#N/A	#N/A	hypothetical protein	#N/A	#N/A	#N/A		1.79134
Ca. M. ferrireducens’	M.ferri_00861	K19091	CRISPR-associated endoribonuclease Cas6	Candidatus Methanoperedens nitroreducens	CRISPR associated protein Cas6	K19091	CRISPR-associated endoribonuclease Cas6	cas6		0
Ca. M. ferrireducens’	M.ferri_00862	#N/A	#N/A	#N/A	hypothetical protein	#N/A	#N/A	#N/A		0
Ca. M. ferrireducens’	M.ferri_00863	K00384	Thioredoxin-disulfide reductase	Candidatus Methanoperedens nitroreducens	Thioredoxin reductase	K00384	thioredoxin reductase (NADPH)	trxB, TRR		0.516189
Ca. M. ferrireducens’	M.ferri_00864	#N/A	Uncharacterized protein	Candidatus Methanoperedens sp. BLZ1	hypothetical protein	#N/A	#N/A	#N/A		7.8796
Ca. M. ferrireducens’	M.ferri_00865	K03789	Acetyltransferase (GNAT) family protein	Candidatus Methanoperedens sp. BLZ1	N-alpha-acetyltransferase RimI	K03789	ribosomal-protein-alanine N-acetyltransferase	rimI		8.30552
Ca. M. ferrireducens’	M.ferri_00866	#N/A	hypothetical protein	Candidatus Methanoperedens nitroreducens	hypothetical protein	#N/A	#N/A	#N/A		0
Ca. M. ferrireducens’	M.ferri_00867	K06911	Pirin	Candidatus Methanoperedens sp. BLZ1	Putative quercetin 2,3-dioxygenase	K06911	uncharacterized protein	K06911		0.495333
Ca. M. ferrireducens’	M.ferri_00868	#N/A	Uncharacterized protein	Candidatus Methanoperedens nitroreducens	3',5'-cyclic adenosine monophosphate phosphodiesterase CpdA	#N/A	#N/A	#N/A		7.5792
Ca. M. ferrireducens’	M.ferri_00869	#N/A	Flagellin N-methylase	Candidatus Methanoperedens sp. BLZ1	Putative zinc- or iron-chelating domain protein	#N/A	#N/A	#N/A		0
Ca. M. ferrireducens’	M.ferri_00870	#N/A	Uncharacterized protein	Candidatus Methanoperedens sp. BLZ1	SigmaK-factor processing regulatory protein BofA	#N/A	#N/A	#N/A		11.0286
Ca. M. ferrireducens’	M.ferri_00871	K09903	Uridylate kinase	Candidatus Methanoperedens nitroreducens	Uridylate kinase	K09903	uridylate kinase	pyrH		5.32129
Ca. M. ferrireducens’	M.ferri_00872	#N/A	Uncharacterized protein	Candidatus Methanoperedens sp. BLZ1	hypothetical protein	#N/A	#N/A	#N/A		0
Ca. M. ferrireducens’	M.ferri_00873	#N/A	Uncharacterized protein	Candidatus Methanoperedens nitroreducens	hypothetical protein	#N/A	#N/A	#N/A		11.4606
Ca. M. ferrireducens’	M.ferri_00874	K03118	Sec-independent protein translocase protein TatC	Candidatus Methanoperedens sp. BLZ1	Sec-independent protein translocase protein TatC	K03118	sec-independent protein translocase protein TatC	tatC		5.09773
Ca. M. ferrireducens’	M.ferri_00875	K00013	Histidinol dehydrogenase	Candidatus Methanoperedens sp. BLZ1	Histidinol dehydrogenase	K00013	histidinol dehydrogenase	hisD		7.22337
Ca. M. ferrireducens’	M.ferri_00876	K03702	UvrABC system protein B	Candidatus Methanoperedens sp. BLZ1	UvrABC system protein B	K03702	excinuclease ABC subunit B	uvrB		3.07187
Ca. M. ferrireducens’	M.ferri_00877	K06384	Integral membrane protein	Candidatus Methanoperedens sp. BLZ1	Stage II sporulation protein M	K06384	stage II sporulation protein M	spoIIM		1.07297
Ca. M. ferrireducens’	M.ferri_00878	#N/A	Uncharacterized protein	Candidatus Methanoperedens sp. BLZ1	hypothetical protein	#N/A	#N/A	#N/A		10.2063
Ca. M. ferrireducens’	M.ferri_00879	K00096	Glycerol-1-phosphate dehydrogenase [NAD(P)+]	Candidatus Methanoperedens sp. BLZ1	Glycerol-1-phosphate dehydrogenase [NAD(P)+]	K00096	glycerol-1-phosphate dehydrogenase [NAD(P)+]	araM, egsA		2.13049
Ca. M. ferrireducens’	M.ferri_00880	K09730	UPF0179 protein ANME2D_00682	Candidatus Methanoperedens nitroreducens	hypothetical protein	K09730	uncharacterized protein	K09730		18.8306
Ca. M. ferrireducens’	M.ferri_00881	K07559	Probable RNA 2'-phosphotransferase	Candidatus Methanoperedens nitroreducens	RNA 2'-phosphotransferase	K07559	putative RNA 2'-phosphotransferase	kptA		32.5086
Ca. M. ferrireducens’	M.ferri_00882	K01975	RNA 2',3'-cyclic phosphodiesterase	Candidatus Methanoperedens sp. BLZ1	RNA 2',3'-cyclic phosphodiesterase	K01975	RNA 2',3'-cyclic 3'-phosphodiesterase	thpR		4.52939
Ca. M. ferrireducens’	M.ferri_00883	#N/A	Uncharacterized protein	Candidatus Methanoperedens sp. BLZ1	hypothetical protein	#N/A	#N/A	#N/A		0
Ca. M. ferrireducens’	M.ferri_00884	#N/A	UPI0005643426 related cluster	unknown	hypothetical protein	#N/A	#N/A	#N/A		1.03309
Ca. M. ferrireducens’	M.ferri_00885	#N/A	Uncharacterized protein	Candidatus Methanoperedens sp. BLZ1	hypothetical protein	#N/A	#N/A	#N/A		2.54592
Ca. M. ferrireducens’	M.ferri_00886	K14564	rRNA biogenesis protein Nop56/Nop58	Candidatus Methanoperedens sp. BLZ1	snoRNA binding domain, fibrillarin	K14564	nucleolar protein 56	NOP56		1.75527
Ca. M. ferrireducens’	M.ferri_00887	K01868	Threonine--tRNA ligase	Candidatus Methanoperedens sp. BLZ1	Threonine--tRNA ligase 2	K01868	threonyl-tRNA synthetase	TARS, thrS		5.99094
Ca. M. ferrireducens’	M.ferri_00888	#N/A	#N/A	#N/A	hypothetical protein	#N/A	#N/A	#N/A		0
Ca. M. ferrireducens’	M.ferri_00889	#N/A	Uncharacterized protein	Candidatus Methanoperedens sp. BLZ1	hypothetical protein	#N/A	#N/A	#N/A		0
Ca. M. ferrireducens’	M.ferri_00890	#N/A	Uncharacterized protein	Candidatus Methanoperedens sp. BLZ1	hypothetical protein	#N/A	#N/A	#N/A		16.9229
Ca. M. ferrireducens’	M.ferri_00891	#N/A	Dolichyl-phosphate mannose synthase related protein	Candidatus Methanoperedens sp. BLZ1	hypothetical protein	#N/A	#N/A	#N/A		10.8562
Ca. M. ferrireducens’	M.ferri_00892	K07497	Putative uncharacterized protein	uncultured archaeon	Integrase core domain protein	K07497	putative transposase	K07497		3.89341
Ca. M. ferrireducens’	M.ferri_00893	#N/A	Archaeal ATPase	Candidatus Methanoperedens sp. BLZ1	hypothetical protein	#N/A	#N/A	#N/A		0
Ca. M. ferrireducens’	M.ferri_00894	#N/A	#N/A	#N/A	hypothetical protein	#N/A	#N/A	#N/A		0
Ca. M. ferrireducens’	M.ferri_00895	K03106	Signal recognition particle 54 kDa protein	Candidatus Methanoperedens sp. BLZ1	Signal recognition particle protein	K03106	signal recognition particle subunit SRP54	SRP54, ffh		0.889577
Ca. M. ferrireducens’	M.ferri_00896	#N/A	Uncharacterized protein	Candidatus Methanoperedens sp. BLZ1	hypothetical protein	#N/A	#N/A	#N/A		0
Ca. M. ferrireducens’	M.ferri_00897	K03186	Flavin prenyltransferase UbiX	Candidatus Methanoperedens sp. BLZ1	Flavin prenyltransferase UbiX	K03186	flavin prenyltransferase	ubiX, bsdB, PAD1		0
Ca. M. ferrireducens’	M.ferri_00898	K01612	4-hydroxybenzoate decarboxylase	Candidatus Methanoperedens sp. BLZ1	3-octaprenyl-4-hydroxybenzoate carboxy-lyase	K01612	vanillate/4-hydroxybenzoate decarboxylase subunit C	bsdC		3.16074
Ca. M. ferrireducens’	M.ferri_00899	#N/A	Uncharacterized protein	candidate division KSB1 bacterium RBG_16_48_16	hypothetical protein	#N/A	#N/A	#N/A		1.89118
Ca. M. ferrireducens’	M.ferri_00900	#N/A	Uncharacterized protein	Candidatus Methanoperedens sp. BLZ1	hypothetical protein	#N/A	#N/A	#N/A		15.2287
Ca. M. ferrireducens’	M.ferri_00901	K01955	Carbamoyl phosphate synthase large subunit	Candidatus Methanoperedens sp. BLZ1	Carbamoyl-phosphate synthase large chain	K01955	carbamoyl-phosphate synthase large subunit	carB, CPA2		0.808873
Ca. M. ferrireducens’	M.ferri_00902	#N/A	SNARE associated Golgi protein	Candidatus Methanoperedens sp. BLZ1	Inner membrane protein YqaA	#N/A	#N/A	#N/A		12.9091
Ca. M. ferrireducens’	M.ferri_00903	K03168	DNA topoisomerase 1	Candidatus Methanoperedens sp. BLZ1	DNA topoisomerase 1	K03168	DNA topoisomerase I	topA		6.34473
Ca. M. ferrireducens’	M.ferri_00904	K07464	CRISPR-associated exonuclease, Cas4 family / CRISPR-associated protein, Cas1 family	Candidatus Methanoperedens sp. BLZ1	CRISPR-associated exonuclease Cas4	K07464	CRISPR-associated exonuclease Cas4	cas4		0
Ca. M. ferrireducens’	M.ferri_00905	K09951	CRISPR-associated endoribonuclease Cas2	cellular organisms	CRISPR-associated endoribonuclease Cas2	K09951	CRISPR-associated protein Cas2	cas2		0
Ca. M. ferrireducens’	M.ferri_00906	K15342	CRISPR-associated endonuclease Cas1	Candidatus Methanoperedens sp. BLZ1	CRISPR-associated endonuclease Cas1 1	K15342	CRISP-associated protein Cas1	cas1		8.85323
Ca. M. ferrireducens’	M.ferri_00907	#N/A	Uncharacterized protein	Candidatus Methanoperedens nitroreducens	hypothetical protein	#N/A	#N/A	#N/A		0
Ca. M. ferrireducens’	M.ferri_00908	K07076	Nucleotidyltransferase domain protein	Candidatus Methanoperedens sp. BLZ1	hypothetical protein	K07076	uncharacterized protein	K07076		4.02363
Ca. M. ferrireducens’	M.ferri_00909	#N/A	Uncharacterized protein	Candidatus Methanoperedens sp. BLZ1	hypothetical protein	#N/A	#N/A	#N/A		5.35934
Ca. M. ferrireducens’	M.ferri_00910	#N/A	Uncharacterized protein	Candidatus Methanoperedens sp. BLZ1	hypothetical protein	#N/A	#N/A	#N/A		3.15949
Ca. M. ferrireducens’	M.ferri_00911	K07076	Nucleotidyltransferase domain protein	Candidatus Methanoperedens sp. BLZ1	Nucleotidyltransferase domain protein	K07076	uncharacterized protein	K07076		0
Ca. M. ferrireducens’	M.ferri_00912	K07012	Uncharacterized protein	Candidatus Altiarchaeum sp. CG2_30_32_3053	helicase Cas3	K07012	CRISPR-associated endonuclease/helicase Cas3	cas3		0.634026
Ca. M. ferrireducens’	M.ferri_00913	K19116	Uncharacterized protein	Candidatus Altiarchaeum sp. CG2_30_32_3053	CRISPR-associated protein (Cas_Cas5)	K19116	CRISPR-associated protein Cas5h	cas5h		0.983217
Ca. M. ferrireducens’	M.ferri_00914	K19115	Type I-B CRISPR-associated protein Cas7/Csh2	Candidatus Altiarchaeum sp. CG2_30_32_3053	CRISPR-associated protein Cas7	K19115	CRISPR-associated protein Csh2	csh2		0.703053
Ca. M. ferrireducens’	M.ferri_00915	K19114	Uncharacterized protein	Candidatus Altiarchaeum sp. CG2_30_32_3053	CRISPR-associated protein (cas_TM1802)	K19114	CRISPR-associated protein Csh1	csh1		0
Ca. M. ferrireducens’	M.ferri_00916	K19114	CRISPR-associated protein, TM1802 family (Fragment)	Methanomicrobiales archaeon 53_19	CRISPR-associated protein (cas_TM1802)	K19114	CRISPR-associated protein Csh1	csh1		0.0879112
Ca. M. ferrireducens’	M.ferri_00917	#N/A	#N/A	#N/A	hypothetical protein	#N/A	#N/A	#N/A		37.896
Ca. M. ferrireducens’	M.ferri_00918	K03655	PDK repeat-containing protein	Methanomethylovorans hollandica (strain DSM 15978 / NBRC 107637 / DMS1)	hypothetical protein	K03655	ATP-dependent DNA helicase RecG	recG		0
Ca. M. ferrireducens’	M.ferri_00919	K10709	Endonuclease 4	Candidatus Methanoperedens sp. BLZ1	fructoselysine 3-epimerase	K10709	protein FrlC	frlC		3.88901
Ca. M. ferrireducens’	M.ferri_00920	#N/A	Uncharacterized protein	Candidatus Methanoperedens sp. BLZ1	hypothetical protein	#N/A	#N/A	#N/A		0
Ca. M. ferrireducens’	M.ferri_00921	#N/A	Uncharacterized protein	candidate divison MSBL1 archaeon SCGC-AAA382A20	hypothetical protein	#N/A	#N/A	#N/A		0
Ca. M. ferrireducens’	M.ferri_00922	#N/A	Uncharacterized protein (Fragment)	marine sediment metagenome	3',5'-cyclic adenosine monophosphate phosphodiesterase CpdA	#N/A	#N/A	#N/A		9.05316
Ca. M. ferrireducens’	M.ferri_00923	K00133	Aspartate-semialdehyde dehydrogenase	Candidatus Methanoperedens sp. BLZ1	Aspartate-semialdehyde dehydrogenase	K00133	aspartate-semialdehyde dehydrogenase	asd		0.0762495
Ca. M. ferrireducens’	M.ferri_00924	#N/A	Ferredoxin	Candidatus Methanoperedens sp. BLZ1	Ferredoxin-2	#N/A	#N/A	#N/A		13.9786
Ca. M. ferrireducens’	M.ferri_00925	#N/A	Uncharacterized protein	Nitrospinae bacterium RIFCSPLOWO2_12_FULL_45_22	CRISPR-associated endoribonuclease Cas6	#N/A	#N/A	#N/A		18.8809
Ca. M. ferrireducens’	M.ferri_00926	#N/A	Uncharacterized protein	archaeon GW2011_AR3	hypothetical protein	#N/A	#N/A	#N/A		10.6905
Ca. M. ferrireducens’	M.ferri_00927	#N/A	Uncharacterized protein	Parcubacteria group bacterium GW2011_GWA2_48_9	Nucleotidyltransferase domain protein	#N/A	#N/A	#N/A		17.1451
Ca. M. ferrireducens’	M.ferri_00928	K10907	Aminotransferase	Candidatus Methanoperedens sp. BLZ1	Methionine aminotransferase	K10907	aminotransferase	K10907		2.80706
Ca. M. ferrireducens’	M.ferri_00929	#N/A	#N/A	#N/A	hypothetical protein	#N/A	#N/A	#N/A		4.67787
Ca. M. ferrireducens’	M.ferri_00930	K02501	Imidazole glycerol phosphate synthase subunit HisH	Candidatus Methanoperedens sp. BLZ1	Imidazole glycerol phosphate synthase subunit HisH	K02501	glutamine amidotransferase	hisH		0
Ca. M. ferrireducens’	M.ferri_00931	K07388	Hydrogenase expression/formation protein	Candidatus Methanoperedens sp. BLZ1	selenophosphate synthetase	K07388	hydrogenase expression/formation protein	K07388		1.60853
Ca. M. ferrireducens’	M.ferri_00932	#N/A	Uncharacterized protein	Candidatus Levybacteria bacterium RBG_16_35_11	hypothetical protein	#N/A	#N/A	#N/A		21.0206
Ca. M. ferrireducens’	M.ferri_00933	#N/A	Uncharacterized protein	Candidatus Levybacteria bacterium RBG_16_35_11	hypothetical protein	#N/A	#N/A	#N/A		16.366
Ca. M. ferrireducens’	M.ferri_00934	#N/A	#N/A	#N/A	hypothetical protein	#N/A	#N/A	#N/A		7.43817
Ca. M. ferrireducens’	M.ferri_00935	#N/A	#N/A	#N/A	hypothetical protein	#N/A	#N/A	#N/A		0
Ca. M. ferrireducens’	M.ferri_00936	K01653	Acetolactate synthase 3 regulatory subunit	Candidatus Methanoperedens sp. BLZ1	Acetolactate synthase small subunit	K01653	acetolactate synthase I/III small subunit	E2.2.1.6S, ilvH, ilvN		14.408
Ca. M. ferrireducens’	M.ferri_00937	K01652	Acetolactate synthase	Candidatus Methanoperedens sp. BLZ1	Acetolactate synthase large subunit IlvB1	K01652	acetolactate synthase I/II/III large subunit	E2.2.1.6L, ilvB, ilvG, ilvI		12.1427
Ca. M. ferrireducens’	M.ferri_00938	K09011	Putative (R)-citramalate synthase CimA	Candidatus Methanoperedens sp. BLZ1	2-isopropylmalate synthase	K09011	(R)-citramalate synthase	cimA		3.47966
Ca. M. ferrireducens’	M.ferri_00939	K20608	Aminopeptidase	Candidatus Methanoperedens nitroreducens	Putative aminopeptidase YsdC	K20608	tetrahedral aminopeptidase	tet		1.35277
Ca. M. ferrireducens’	M.ferri_00940	K07496	Transposase, IS605 OrfB family, central region	Candidatus Methanoperedens nitroreducens	Putative transposase DNA-binding domain protein	K07496	putative transposase	K07496		2.2914
Ca. M. ferrireducens’	M.ferri_00941	#N/A	Uncharacterized protein	Candidatus Methanoperedens sp. BLZ1	hypothetical protein	#N/A	#N/A	#N/A		0
Ca. M. ferrireducens’	M.ferri_00942	#N/A	Uncharacterized protein	Candidatus Methanoperedens sp. BLZ1	hypothetical protein	#N/A	#N/A	#N/A		1.564
Ca. M. ferrireducens’	M.ferri_00943	K01151	Endonuclease 4	Candidatus Methanoperedens sp. BLZ1	endonuclease IV	K01151	deoxyribonuclease IV	nfo		0.898405
Ca. M. ferrireducens’	M.ferri_00944	K06218	Plasmid stabilization system protein, RelE/ParE family	Candidatus Syntrophoarchaeum butanivorans	Toxin RelE	K06218	mRNA interferase RelE/StbE	relE, stbE		5.23071
Ca. M. ferrireducens’	M.ferri_00945	#N/A	Uncharacterized protein	Candidatus Methanoperedens sp. BLZ1	hypothetical protein	#N/A	#N/A	#N/A		26.5439
Ca. M. ferrireducens’	M.ferri_00946	#N/A	#N/A	#N/A	hypothetical protein	#N/A	#N/A	#N/A		4.81776
Ca. M. ferrireducens’	M.ferri_00947	#N/A	#N/A	#N/A	hypothetical protein	#N/A	#N/A	#N/A		7.17114
Ca. M. ferrireducens’	M.ferri_00948	#N/A	#N/A	#N/A	hypothetical protein	#N/A	#N/A	#N/A		0
Ca. M. ferrireducens’	M.ferri_00949	K03234	Elongation factor 2	Candidatus Methanoperedens sp. BLZ1	Elongation factor G	K03234	elongation factor 2	EEF2		2.61536
Ca. M. ferrireducens’	M.ferri_00950	K03231	Elongation factor 1-alpha	Candidatus Methanoperedens sp. BLZ1	Elongation factor Tu-B	K03231	elongation factor 1-alpha	EEF1A		3.2151
Ca. M. ferrireducens’	M.ferri_00951	K02946	30S ribosomal protein S10	Candidatus Methanoperedens sp. BLZ1	30S ribosomal protein S10	K02946	small subunit ribosomal protein S10	RP-S10, MRPS10, rpsJ		0
Ca. M. ferrireducens’	M.ferri_00952	#N/A	#N/A	#N/A	hypothetical protein	#N/A	#N/A	#N/A		0
Ca. M. ferrireducens’	M.ferri_00953	#N/A	hypothetical protein	Methanococcoides methylutens	hypothetical protein	#N/A	#N/A	#N/A		6.76916
Ca. M. ferrireducens’	M.ferri_00954	#N/A	Uncharacterized protein	Methanococcoides methylutens	hypothetical protein	#N/A	#N/A	#N/A		6.12105
Ca. M. ferrireducens’	M.ferri_00955	#N/A	Uncharacterized protein	Ferroglobus placidus (strain DSM 10642 / AEDII12DO)	hypothetical protein	#N/A	#N/A	#N/A		2.73317
Ca. M. ferrireducens’	M.ferri_00956	K20276	Uncharacterized protein	Candidatus Woykebacteria bacterium RBG_13_40_15	hypothetical protein	K20276	large repetitive protein	bapA		0.793869
Ca. M. ferrireducens’	M.ferri_00957	#N/A	Uncharacterized protein	Methanohalophilus mahii (strain ATCC 35705 / DSM 5219 / SLP)	hypothetical protein	#N/A	#N/A	#N/A		4.4866
Ca. M. ferrireducens’	M.ferri_00958	#N/A	Uncharacterized protein	Methanohalophilus sp. 2-GBenrich	hypothetical protein	#N/A	#N/A	#N/A		4.09912
Ca. M. ferrireducens’	M.ferri_00959	K02867	50S ribosomal protein L11	Candidatus Methanoperedens sp. BLZ1	50S ribosomal protein L11	K02867	large subunit ribosomal protein L11	RP-L11, MRPL11, rplK		5.52311
Ca. M. ferrireducens’	M.ferri_00960	K02601	Transcription elongation factor Spt5	Candidatus Methanoperedens sp. BLZ1	transcription antitermination protein NusG	K02601	transcriptional antiterminator NusG	nusG		5.02953
Ca. M. ferrireducens’	M.ferri_00961	K07342	Protein translocase subunit SecE	Candidatus Methanoperedens sp. BLZ1	preprotein translocase subunit SecE	K07342	protein transport protein SEC61 subunit gamma and related proteins	SEC61G, SSS1, secE		16.6432
Ca. M. ferrireducens’	M.ferri_00962	#N/A	#N/A	#N/A	hypothetical protein	#N/A	#N/A	#N/A		0
Ca. M. ferrireducens’	M.ferri_00963	#N/A	Uncharacterized protein	Candidatus Methanoperedens sp. BLZ1	hypothetical protein	#N/A	#N/A	#N/A		1.29331
Ca. M. ferrireducens’	M.ferri_00964	#N/A	Uncharacterized protein	Candidatus Methanoperedens sp. BLZ1	hypothetical protein	#N/A	#N/A	#N/A		9.97222
Ca. M. ferrireducens’	M.ferri_00965	#N/A	Uncharacterized protein	Candidatus Methanoperedens sp. BLZ1	hypothetical protein	#N/A	#N/A	#N/A		5.55763
Ca. M. ferrireducens’	M.ferri_00966	#N/A	Zn-dependent protease	Candidatus Methanoperedens nitroreducens	Peptidase family M50	#N/A	#N/A	#N/A		2.12631
Ca. M. ferrireducens’	M.ferri_00967	K00609	Aspartate carbamoyltransferase	Candidatus Methanoperedens sp. BLZ1	Aspartate carbamoyltransferase	K00609	aspartate carbamoyltransferase catalytic subunit	pyrB, PYR2		0.688252
Ca. M. ferrireducens’	M.ferri_00968	K06889	Uncharacterized protein	Candidatus Methanoperedens nitroreducens	hypothetical protein	K06889	uncharacterized protein	K06889		6.78987
Ca. M. ferrireducens’	M.ferri_00969	K00610	Aspartate carbamoyltransferase regulatory chain	Candidatus Methanoperedens nitroreducens	Aspartate carbamoyltransferase regulatory chain	K00610	aspartate carbamoyltransferase regulatory subunit	pyrI		10.0094
Ca. M. ferrireducens’	M.ferri_00970	#N/A	Uncharacterized protein	Candidatus Methanoperedens sp. BLZ1	hypothetical protein	#N/A	#N/A	#N/A		0
Ca. M. ferrireducens’	M.ferri_00971	#N/A	Uncharacterized protein	Candidatus Methanoperedens sp. BLZ1	hypothetical protein	#N/A	#N/A	#N/A		0
Ca. M. ferrireducens’	M.ferri_00972	K16792	3-isopropylmalate dehydratase large subunit	Candidatus Methanoperedens nitroreducens	2,3-dimethylmalate dehydratase large subunit	K16792	methanogen homoaconitase large subunit	aksD		6.42811
Ca. M. ferrireducens’	M.ferri_00973	K07731	Transcriptional regulator, XRE family	Candidatus Methanoperedens sp. BLZ1	Helix-turn-helix	K07731	putative transcriptional regulator	K07731		0.73672
Ca. M. ferrireducens’	M.ferri_00974	K01641	UPF0219 protein ANME2D_01556	Candidatus Methanoperedens nitroreducens	Hydroxymethylglutaryl-CoA synthase	K01641	hydroxymethylglutaryl-CoA synthase	E2.3.3.10		3.8439
Ca. M. ferrireducens’	M.ferri_00975	K00626	Acetyl-CoA acetyltransferase	Candidatus Methanoperedens sp. BLZ1	3-ketoacyl-CoA thiolase	K00626	acetyl-CoA C-acetyltransferase	E2.3.1.9, atoB		0.737665
Ca. M. ferrireducens’	M.ferri_00976	K07068	Uncharacterized protein	Candidatus Methanoperedens sp. BLZ1	hypothetical protein	K07068	uncharacterized protein	K07068		8.24843
Ca. M. ferrireducens’	M.ferri_00977	#N/A	Zinc metalloprotease	Candidatus Methanoperedens sp. BLZ1	Peptidase family M50	#N/A	#N/A	#N/A		4.51677
Ca. M. ferrireducens’	M.ferri_00978	#N/A	Uncharacterized protein	Candidatus Methanoperedens sp. BLZ1	hypothetical protein	#N/A	#N/A	#N/A		6.40218
Ca. M. ferrireducens’	M.ferri_00979	K09495	Thermosome subunit	Candidatus Methanoperedens sp. BLZ1	60 kDa chaperonin	K09495	T-complex protein 1 subunit gamma	CCT3, TRIC5		0.855935
Ca. M. ferrireducens’	M.ferri_00980	#N/A	Alpha/beta hydrolase family protein	Candidatus Methanoperedens sp. BLZ1	esterase	#N/A	#N/A	#N/A		3.07689
Ca. M. ferrireducens’	M.ferri_00981	#N/A	Uncharacterized protein	Candidatus Methanoperedens sp. BLZ1	hypothetical protein	#N/A	#N/A	#N/A		9.12593
Ca. M. ferrireducens’	M.ferri_00982	#N/A	Uncharacterized protein	Candidatus Methanoperedens sp. BLZ1	hypothetical protein	#N/A	#N/A	#N/A		19.3309
Ca. M. ferrireducens’	M.ferri_00983	K01814	HisA/hisF family protein	Candidatus Methanoperedens nitroreducens	1-(5-phosphoribosyl)-5-[(5-phosphoribosylamino)methylideneamino] imidazole-4-carboxamide isomerase	K01814	phosphoribosylformimino-5-aminoimidazole carboxamide ribotide isomerase	hisA		10.9163
Ca. M. ferrireducens’	M.ferri_00984	#N/A	#N/A	#N/A	hypothetical protein	#N/A	#N/A	#N/A		5.26704
Ca. M. ferrireducens’	M.ferri_00985	#N/A	Uncharacterized protein	Methanosarcina sp. MTP4	hypothetical protein	#N/A	#N/A	#N/A		3.53427
Ca. M. ferrireducens’	M.ferri_00986	K09733	(5-formylfuran-3-yl)methyl phosphate synthase	Candidatus Methanoperedens sp. BLZ1	hypothetical protein	K09733	(5-formylfuran-3-yl)methyl phosphate synthase	mfnB		9.01463
Ca. M. ferrireducens’	M.ferri_00987	K13039	Sulfopyruvate decarboxylase	Candidatus Methanoperedens sp. BLZ1	hypothetical protein	K13039	sulfopyruvate decarboxylase subunit beta	comE		3.58835
Ca. M. ferrireducens’	M.ferri_00988	K15527	Threonine synthase like protein	Candidatus Methanoperedens sp. BLZ1	threonine synthase	K15527	cysteate synthase	K15527		0.179544
Ca. M. ferrireducens’	M.ferri_00989	#N/A	Looped-hinge helix DNA binding domain, AbrB family	Candidatus Methanoperedens nitroreducens	hypothetical protein	#N/A	#N/A	#N/A		0
Ca. M. ferrireducens’	M.ferri_00990	K07075	Nucleotidyltransferase	Cyanobacteria bacterium 13_1_20CM_4_61_6	Nucleotidyltransferase domain protein	K07075	uncharacterized protein	K07075		8.00619
Ca. M. ferrireducens’	M.ferri_00991	K07075	Nucleotidyltransferase	Omnitrophica bacterium RIFCSPLOWO2_01_FULL_50_24	hypothetical protein	K07075	uncharacterized protein	K07075		7.06853
Ca. M. ferrireducens’	M.ferri_00992	K00568	UbiE/COQ5 methyltransferase	Candidatus Methanoperedens sp. BLZ1	Demethylrebeccamycin-D-glucose O-methyltransferase	K00568	2-polyprenyl-6-hydroxyphenyl methylase / 3-demethylubiquinone-9 3-methyltransferase	ubiG		9.30364
Ca. M. ferrireducens’	M.ferri_00993	#N/A	Uncharacterized protein	Candidatus Methanoperedens sp. BLZ1	hypothetical protein	#N/A	#N/A	#N/A		0
Ca. M. ferrireducens’	M.ferri_00994	#N/A	Uncharacterized protein (Fragment)	Candidatus Methanoperedens sp. BLZ1	hypothetical protein	#N/A	#N/A	#N/A		4.04668
Ca. M. ferrireducens’	M.ferri_00995	#N/A	Uncharacterized protein	Candidatus Methanoperedens sp. BLZ1	hypothetical protein	#N/A	#N/A	#N/A		0.418457
Ca. M. ferrireducens’	M.ferri_00996	#N/A	SPFH domain / Band 7 family protein (Fragment)	Candidatus Methanoperedens sp. BLZ1	SPFH domain-Band 7 family protein	#N/A	#N/A	#N/A		0.0663796
Ca. M. ferrireducens’	M.ferri_00997	#N/A	Uncharacterized protein	Euryarchaeota archaeon RBG_13_61_15	hypothetical protein	#N/A	#N/A	#N/A		0.597796
Ca. M. ferrireducens’	M.ferri_00998	K07171	MazF family transcriptional regulator	Hippea sp. KM1	Endoribonuclease MazF9	K07171	mRNA interferase MazF	mazF, ndoA, chpA		0
Ca. M. ferrireducens’	M.ferri_00999	K02224	Cobyrinate a,c-diamide synthase	Candidatus Methanoperedens sp. BLZ1	Cobyrinate a,c-diamide synthase	K02224	cobyrinic acid a,c-diamide synthase	cobB-cbiA		5.93598
Ca. M. ferrireducens’	M.ferri_01000	K01719	Uroporphyrinogen-III synthase	Candidatus Methanoperedens sp. BLZ1	uroporphyrinogen-III synthase	K01719	uroporphyrinogen-III synthase	hemD, UROS		6.76385
Ca. M. ferrireducens’	M.ferri_01001	K08971	Putative membrane protein	Candidatus Methanoperedens nitroreducens	Tripartite tricarboxylate transporter TctA family protein	K08971	putative membrane protein	K08971		0.485449
Ca. M. ferrireducens’	M.ferri_01002	#N/A	#N/A	#N/A	hypothetical protein	#N/A	#N/A	#N/A		13.5702
Ca. M. ferrireducens’	M.ferri_01003	#N/A	#N/A	#N/A	hypothetical protein	#N/A	#N/A	#N/A		8.93049
Ca. M. ferrireducens’	M.ferri_01004	K06024	Segregation and condensation protein B	Candidatus Methanoperedens nitroreducens	Segregation and condensation protein B	K06024	segregation and condensation protein B	scpB		2.36457
Ca. M. ferrireducens’	M.ferri_01005	K05896	Condensin subunit ScpA	Candidatus Methanoperedens sp. BLZ1	Segregation and condensation protein A	K05896	segregation and condensation protein A	scpA		2.28415
Ca. M. ferrireducens’	M.ferri_01006	K15449	S-adenosyl-L-methionine-dependent tRNA 4-demethylwyosine synthase	Candidatus Methanoperedens sp. BLZ1	Wyosine base formation	K15449	tRNA wybutosine-synthesizing protein 1	TYW1		0
Ca. M. ferrireducens’	M.ferri_01007	K00789	S-adenosylmethionine synthase	Candidatus Methanoperedens sp. BLZ1	S-adenosylmethionine synthetase	K00789	S-adenosylmethionine synthetase	metK		3.47403
Ca. M. ferrireducens’	M.ferri_01008	K14656	Uncharacterized protein	Candidatus Methanoperedens sp. BLZ1	hypothetical protein	K14656	FAD synthetase	ribL		8.24843
Ca. M. ferrireducens’	M.ferri_01009	K00943	Probable thymidylate kinase	Thermoplasmatales archaeon DG-70-1	Thymidylate kinase	K00943	dTMP kinase	tmk, DTYMK		1.35702
Ca. M. ferrireducens’	M.ferri_01010	K03320	Ammonium transporter	Deltaproteobacteria bacterium GWF2_42_12	Ammonium transporter NrgA	K03320	ammonium transporter, Amt family	amt, AMT, MEP		3.12898
Ca. M. ferrireducens’	M.ferri_01011	K04751	Nitrogen regulatory protein P-II	Candidatus Methanoperedens sp. BLZ1	Nitrogen regulatory protein P-II	K04751	nitrogen regulatory protein P-II 1	glnB		4.16606
Ca. M. ferrireducens’	M.ferri_01012	#N/A	Uncharacterized protein	Candidatus Methanoperedens sp. BLZ1	hypothetical protein	#N/A	#N/A	#N/A		0
Ca. M. ferrireducens’	M.ferri_01013	#N/A	Uncharacterized protein	Candidatus Methanoperedens sp. BLZ1	hypothetical protein	#N/A	#N/A	#N/A		3.73622
Ca. M. ferrireducens’	M.ferri_01014	K06961	Putative RNA-processing protein	Candidatus Methanoperedens sp. BLZ1	KH domain protein	K06961	ribosomal RNA assembly protein	KRR1		0
Ca. M. ferrireducens’	M.ferri_01015	K07178	Serine/threonine protein kinase	Candidatus Methanoperedens sp. BLZ1	RIO1 family protein	K07178	RIO kinase 1	RIOK1		10.9708
Ca. M. ferrireducens’	M.ferri_01016	K15904	Probable bifunctional tRNA threonylcarbamoyladenosine biosynthesis protein	Candidatus Methanoperedens sp. BLZ1	tRNA N6-adenosine threonylcarbamoyltransferase	K15904	bifunctional N6-L-threonylcarbamoyladenine synthase / protein kinase Bud32	kae1-bud32		0.894989
Ca. M. ferrireducens’	M.ferri_01017	K07557	tRNA-archaeosine synthase	Candidatus Methanoperedens sp. BLZ1	PUA domain protein	K07557	archaeosine synthase	tgtA2		0.739785
Ca. M. ferrireducens’	M.ferri_01018	K03978	Probable GTP-binding protein EngB	Candidatus Methanoperedens nitroreducens	putative GTP-binding protein EngB	K03978	GTP-binding protein	engB		4.40481
Ca. M. ferrireducens’	M.ferri_01019	#N/A	Uncharacterized protein	Candidatus Methanoperedens nitroreducens	hypothetical protein	#N/A	#N/A	#N/A		4.15869
Ca. M. ferrireducens’	M.ferri_01020	K04566	Lysine--tRNA ligase	Candidatus Methanoperedens sp. BLZ1	Lysine--tRNA ligase	K04566	lysyl-tRNA synthetase, class I	lysK		1.87183
Ca. M. ferrireducens’	M.ferri_01021	K02201	Pantetheine-phosphate adenylyltransferase	Candidatus Methanoperedens sp. BLZ1	phosphopantetheine adenylyltransferase	K02201	pantetheine-phosphate adenylyltransferase	E2.7.7.3B		0
Ca. M. ferrireducens’	M.ferri_01022	K07577	Putative exonuclease of the beta-lactamase fold involved in RNA processing	Candidatus Methanoperedens nitroreducens	Ribonuclease	K07577	putative mRNA 3-end processing factor	K07577		0.570105
Ca. M. ferrireducens’	M.ferri_01023	#N/A	Uncharacterized protein (Fragment)	Candidatus Methanoperedens sp. BLZ1	hypothetical protein	#N/A	#N/A	#N/A		6.06878
Ca. M. ferrireducens’	M.ferri_01024	#N/A	Uncharacterized protein	Candidatus Methanoperedens sp. BLZ1	hypothetical protein	#N/A	#N/A	#N/A		5.02953
Ca. M. ferrireducens’	M.ferri_01025	#N/A	Uncharacterized protein	Candidatus Methanoperedens sp. BLZ1	hypothetical protein	#N/A	#N/A	#N/A		0
Ca. M. ferrireducens’	M.ferri_01026	K04484	DNA repair and recombination protein RadB	Candidatus Methanoperedens nitroreducens	DNA repair and recombination protein RadB	K04484	DNA repair protein RadB	radB		0.863561
Ca. M. ferrireducens’	M.ferri_01027	K07496	Transposase	Candidatus Methanoperedens sp. BLZ1	Putative transposase DNA-binding domain protein	K07496	putative transposase	K07496		14.6715
Ca. M. ferrireducens’	M.ferri_01028	K07321	CODH nickel-insertion accessory protein	Candidatus Methanoperedens sp. BLZ1	Septum site-determining protein MinD	K07321	CO dehydrogenase maturation factor	cooC		3.10121
Ca. M. ferrireducens’	M.ferri_01029	K07096	Putative phosphoesterase, ICC	Candidatus Methanoperedens nitroreducens	phosphodiesterase	K07096	uncharacterized protein	K07096		13.1388
Ca. M. ferrireducens’	M.ferri_01030	K06940	Flagellin N-methylase	Candidatus Methanoperedens sp. BLZ1	Putative zinc- or iron-chelating domain protein	K06940	uncharacterized protein	K06940		0
Ca. M. ferrireducens’	M.ferri_01031	K00059	Gluconate 5-dehydrogenase	Candidatus Methanoperedens sp. BLZ1	3-oxoacyl-[acyl-carrier-protein] reductase FabG	K00059	3-oxoacyl-[acyl-carrier protein] reductase	fabG		2.01181
Ca. M. ferrireducens’	M.ferri_01032	K00626	3-ketoacyl-CoA thiolase	Candidatus Methanoperedens sp. BLZ1	Acetyl-CoA acetyltransferase	K00626	acetyl-CoA C-acetyltransferase	E2.3.1.9, atoB		0.668889
Ca. M. ferrireducens’	M.ferri_01033	K00059	2,5-dichloro-2,5-cyclohexadiene-1,4-diol dehydrogenase	Candidatus Methanoperedens sp. BLZ1	3-oxoacyl-[acyl-carrier-protein] reductase FabG	K00059	3-oxoacyl-[acyl-carrier protein] reductase	fabG		0.635309
Ca. M. ferrireducens’	M.ferri_01034	K03821	Acyl-CoA synthetase	Candidatus Methanoperedens sp. BLZ1	Poly(3-hydroxyalkanoate) polymerase subunit PhaC	K03821	polyhydroxyalkanoate synthase	phbC, phaC		1.3358
Ca. M. ferrireducens’	M.ferri_01035	#N/A	Poly(R)-hydroxyalkanoic acid synthase subunit	Candidatus Methanoperedens sp. BLZ1	Poly(3-hydroxyalkanoate) polymerase subunit PhaE	#N/A	#N/A	#N/A		4.64952
Ca. M. ferrireducens’	M.ferri_01036	#N/A	Uncharacterized protein	Candidatus Methanoperedens sp. BLZ1	Poly(R)-hydroxyalkanoic acid synthase subunit (PHA_synth_III_E)	#N/A	#N/A	#N/A		2.60091
Ca. M. ferrireducens’	M.ferri_01037	K03572	DNA mismatch repair protein MutL	Candidatus Methanoperedens nitroreducens	DNA mismatch repair protein MutL	K03572	DNA mismatch repair protein MutL	mutL		2.39816
Ca. M. ferrireducens’	M.ferri_01038	#N/A	Heat shock protein	Candidatus Methanoperedens sp. BLZ1	hypothetical protein	#N/A	#N/A	#N/A		0.514834
Ca. M. ferrireducens’	M.ferri_01039	#N/A	#N/A	#N/A	hypothetical protein	#N/A	#N/A	#N/A		0
Ca. M. ferrireducens’	M.ferri_01040	#N/A	Uncharacterized protein	Methanosarcina horonobensis HB-1 = JCM 15518	hypothetical protein	#N/A	#N/A	#N/A		0
Ca. M. ferrireducens’	M.ferri_01041	#N/A	Uncharacterized protein	Desulfotomaculum sp. 46_80	Ser-Thr-rich glycosyl-phosphatidyl-inositol-anchored membrane family protein	#N/A	#N/A	#N/A		3.90512
Ca. M. ferrireducens’	M.ferri_01042	K07041	Cleavage and polyadenylation specificity factor	Candidatus Methanoperedens sp. BLZ1	Ribonuclease	K07041	uncharacterized protein	K07041		0.327944
Ca. M. ferrireducens’	M.ferri_01043	K03433	Proteasome subunit beta	Candidatus Methanoperedens sp. BLZ1	Proteasome subunit beta	K03433	proteasome beta subunit	psmB, prcB		14.6958
Ca. M. ferrireducens’	M.ferri_01044	#N/A	GYD domain protein	Candidatus Methanoperedens sp. BLZ1	GYD domain protein	#N/A	#N/A	#N/A		3.85421
Ca. M. ferrireducens’	M.ferri_01045	K09136	TfuA-like protein	Candidatus Methanoperedens sp. BLZ1	TfuA-like protein	K09136	ribosomal protein S12 methylthiotransferase accessory factor	ycaO		0
Ca. M. ferrireducens’	M.ferri_01046	K09136	YcaO-like family protein	Candidatus Methanoperedens sp. BLZ1	YcaO cyclodehydratase, ATP-ad Mg2+-binding	K09136	ribosomal protein S12 methylthiotransferase accessory factor	ycaO		2.2164
Ca. M. ferrireducens’	M.ferri_01047	#N/A	Uncharacterized protein	Candidatus Methanoperedens sp. BLZ1	hypothetical protein	#N/A	#N/A	#N/A		2.08865
Ca. M. ferrireducens’	M.ferri_01048	#N/A	Uncharacterized protein	Candidatus Moranbacteria bacterium CG2_30_45_14	Dolichyl-phosphate-mannose-protein mannosyltransferase	#N/A	#N/A	#N/A		1.47185
Ca. M. ferrireducens’	M.ferri_01049	#N/A	Uncharacterized protein	Nitrospinae bacterium RIFCSPLOWO2_12_FULL_45_22	Dolichyl-phosphate-mannose-protein mannosyltransferase	#N/A	#N/A	#N/A		0.838888
Ca. M. ferrireducens’	M.ferri_01050	K03328	Uncharacterized protein	Planctomycetes bacterium GWB2_41_19	Lipopolysaccharide biosynthesis protein WzxC	K03328	polysaccharide transporter, PST family	TC.PST		0.918617
Ca. M. ferrireducens’	M.ferri_01051	K01953	Asparagine synthase (Glutamine-hydrolyzing)	Planctomycetes bacterium GWB2_41_19	Asparagine synthetase [glutamine-hydrolyzing] 3	K01953	asparagine synthase (glutamine-hydrolysing)	asnB, ASNS		2.26692
Ca. M. ferrireducens’	M.ferri_01052	K01784	Nucleoside-diphosphate-sugar epimerase	Candidatus Methanoperedens nitroreducens	UDP-N-acetylglucosamine 4-epimerase	K01784	UDP-glucose 4-epimerase	galE, GALE		11.6332
Ca. M. ferrireducens’	M.ferri_01053	K16703	Glycosyl transferase group 1	Methanohalobium evestigatum (strain ATCC BAA-1072 / DSM 3721 / NBRC 107634 / OCM 161 / Z-7303)	GDP-mannose-dependent alpha-(1-6)-phosphatidylinositol monomannoside mannosyltransferase	K16703	colanic acid/amylovoran biosynthesis glycosyltransferase	wcaL, amsK		12.6486
Ca. M. ferrireducens’	M.ferri_01054	K20444	Uncharacterized protein	Methanohalophilus sp. DAL1	UDP-Glc:alpha-D-GlcNAc-diphosphoundecaprenol beta-1,3-glucosyltransferase WfgD	K20444	O-antigen biosynthesis protein	rfbC		5.36928
Ca. M. ferrireducens’	M.ferri_01055	K07011	Uncharacterized protein	Rhodothermaceae bacterium RA	putative glycosyltransferase EpsJ	K17250	GalNAc5-diNAcBac-PP-undecaprenol beta-1,3-glucosyltransferase	pglI		2.36169
Ca. M. ferrireducens’	M.ferri_01056	#N/A	Uncharacterized protein	Methanohalophilus sp. 2-GBenrich	hypothetical protein	#N/A	#N/A	#N/A		1.79626
Ca. M. ferrireducens’	M.ferri_01057	K21001	Uncharacterized protein	miscellaneous Crenarchaeota group-1 archaeon SG8-32-1	GDP-mannose-dependent alpha-(1-6)-phosphatidylinositol monomannoside mannosyltransferase	K21001	polysaccharide biosynthesis protein PslH	pslH		3.39996
Ca. M. ferrireducens’	M.ferri_01058	K00568	hypothetical protein	Flexithrix dorotheae	Magnesium-protoporphyrin O-methyltransferase	K00568	2-polyprenyl-6-hydroxyphenyl methylase / 3-demethylubiquinone-9 3-methyltransferase	ubiG		1.98635
Ca. M. ferrireducens’	M.ferri_01059	K00743	Glycosyl transferase, group 1	Methanosarcina lacustris Z-7289	Glycogen synthase	K00743	N-acetyllactosaminide 3-alpha-galactosyltransferase	GGTA1		2.13208
Ca. M. ferrireducens’	M.ferri_01060	K12995	Uncharacterized protein	Methanosarcina sp. 2.H.A.1B.4	Alpha-D-kanosaminyltransferase	K12995	rhamnosyl/mannosyltransferase	wbpZ, wbdC		0.876656
Ca. M. ferrireducens’	M.ferri_01061	#N/A	Methyltransferase domain protein	Candidatus Methanoperedens sp. BLZ1	hypothetical protein	#N/A	#N/A	#N/A		2.96407
Ca. M. ferrireducens’	M.ferri_01062	#N/A	Uncharacterized protein	Candidatus Methanoperedens nitroreducens	hypothetical protein	#N/A	#N/A	#N/A		2.17946
Ca. M. ferrireducens’	M.ferri_01063	#N/A	Uncharacterized protein	Candidatus Methanoperedens nitroreducens	Carbohydrate binding domain protein	#N/A	#N/A	#N/A		4.11609
Ca. M. ferrireducens’	M.ferri_01064	#N/A	Uncharacterized protein	Betaproteobacteria bacterium RIFCSPLOWO2_12_FULL_63_13	Right handed beta helix region	#N/A	#N/A	#N/A		0.737413
Ca. M. ferrireducens’	M.ferri_01065	#N/A	Uncharacterized protein	Candidatus Methanoperedens nitroreducens	3',5'-cyclic adenosine monophosphate phosphodiesterase CpdA	#N/A	#N/A	#N/A		5.07059
Ca. M. ferrireducens’	M.ferri_01066	K00721	Dolichyl-phosphate mannose synthase related protein	Methanosarcina lacustris Z-7289	Dodecaprenyl-phosphate galacturonate synthase	K00721	dolichol-phosphate mannosyltransferase	DPM1		8.83107
Ca. M. ferrireducens’	M.ferri_01067	K08482	Circadian clock protein KaiC	Candidatus Methanoperedens sp. BLZ1	Circadian clock protein kinase KaiC	K08482	circadian clock protein KaiC	kaiC		7.32641
Ca. M. ferrireducens’	M.ferri_01068	#N/A	Uncharacterized protein	Candidatus Methanoperedens sp. BLZ1	hypothetical protein	#N/A	#N/A	#N/A		4.75519
Ca. M. ferrireducens’	M.ferri_01069	K02485	Sensory transduction histidine kinase	Candidatus Methanoperedens sp. BLZ1	putative sensor histidine kinase pdtaS	K02486	two-component system, sensor kinase	K02486		15.1591
Ca. M. ferrireducens’	M.ferri_01070	K19003	Putative transcriptional regulator	Candidatus Methanoperedens sp. BLZ1	putative transcriptional regulatory protein pdtaR	K02485	two-component system, response regulator	rssB, hnr		2.29082
Ca. M. ferrireducens’	M.ferri_01071	K18532	Putative adenylate kinase	Candidatus Methanoperedens sp. BLZ1	putative kinase	K18532	adenylate kinase	AK6, FAP7		0
Ca. M. ferrireducens’	M.ferri_01072	K00817	Histidinol-phosphate aminotransferase	Candidatus Methanoperedens sp. BLZ1	Histidinol-phosphate aminotransferase	K00817	histidinol-phosphate aminotransferase	hisC		0
Ca. M. ferrireducens’	M.ferri_01073	K00821	Acetylornithine aminotransferase	Candidatus Methanoperedens sp. BLZ1	Acetylornithine aminotransferase	K00821	acetylornithine/N-succinyldiaminopimelate aminotransferase	argD		2.43919
Ca. M. ferrireducens’	M.ferri_01074	#N/A	Uncharacterized protein	Candidatus Methanoperedens sp. BLZ1	hypothetical protein	#N/A	#N/A	#N/A		13.846
Ca. M. ferrireducens’	M.ferri_01075	K03265	Peptide chain release factor subunit 1	Candidatus Methanoperedens sp. BLZ1	peptide chain release factor 1	K03265	peptide chain release factor subunit 1	ETF1, ERF1		12.5738
Ca. M. ferrireducens’	M.ferri_01076	#N/A	Uncharacterized protein	Candidatus Methanoperedens sp. BLZ1	hypothetical protein	#N/A	#N/A	#N/A		0
Ca. M. ferrireducens’	M.ferri_01077	K03531	Cell division protein FtsZ	Candidatus Methanoperedens sp. BLZ1	Cell division protein FtsZ	K03531	cell division protein FtsZ	ftsZ		4.23896
Ca. M. ferrireducens’	M.ferri_01078	K00197	Acetyl-CoA decarbonylase/synthase complex subunit gamma	Candidatus Methanoperedens sp. BLZ1	Corrinoid/iron-sulfur protein large subunit	K00197	acetyl-CoA decarbonylase/synthase complex subunit gamma	cdhE, acsC		0.111292
Ca. M. ferrireducens’	M.ferri_01079	K00194	Acetyl-CoA decarbonylase/synthase complex subunit delta	Candidatus Methanoperedens sp. BLZ1	Corrinoid/iron-sulfur protein small subunit	K00194	acetyl-CoA decarbonylase/synthase complex subunit delta	cdhD, acsD		5.56069
Ca. M. ferrireducens’	M.ferri_01080	K01952	Phosphoribosylformylglycinamidine synthase I	Candidatus Methanoperedens sp. BLZ1	Phosphoribosylformylglycinamidine synthase	K01952	phosphoribosylformylglycinamidine synthase	purL, PFAS		8.15434
Ca. M. ferrireducens’	M.ferri_01081	#N/A	Arabinose efflux permease family protein	Candidatus Methanoperedens nitroreducens	Major Facilitator Superfamily protein	#N/A	#N/A	#N/A		8.47736
Ca. M. ferrireducens’	M.ferri_01082	#N/A	#N/A	#N/A	hypothetical protein	#N/A	#N/A	#N/A		0
Ca. M. ferrireducens’	M.ferri_01083	K08698	Isoleucine patch superfamily enzyme, carbonic anhydrase/acetyltransferase	Candidatus Methanoperedens nitroreducens	UDP-3-O-[3-hydroxymyristoyl] glucosamine N-acyltransferase	K08698	carbon dioxide concentrating mechanism protein CcmM	ccmM		5.77979
Ca. M. ferrireducens’	M.ferri_01084	#N/A	MarR family regulator	Candidatus Methanoperedens nitroreducens	hypothetical protein	#N/A	#N/A	#N/A		3.37465
Ca. M. ferrireducens’	M.ferri_01086	#N/A	DsrE/DsrF-like family protein	Candidatus Methanoperedens sp. BLZ1	DsrE/DsrF-like family protein	#N/A	#N/A	#N/A		18.8887
Ca. M. ferrireducens’	M.ferri_01087	K07235	DsrE/DsrF-like family protein	Candidatus Methanoperedens sp. BLZ1	DsrE/DsrF-like family protein	K07235	tRNA 2-thiouridine synthesizing protein D	tusD, dsrE		2.33894
Ca. M. ferrireducens’	M.ferri_01088	#N/A	DsrE/DsrF-like family protein	Candidatus Methanoperedens sp. BLZ1	DsrE/DsrF-like family protein	#N/A	#N/A	#N/A		4.60303
Ca. M. ferrireducens’	M.ferri_01089	#N/A	Uncharacterized protein	Candidatus Methanoperedens sp. BLZ1	hypothetical protein	#N/A	#N/A	#N/A		24.41
Ca. M. ferrireducens’	M.ferri_01090	K00789	S-adenosylmethionine synthetase	Candidatus Methanoperedens sp. BLZ1	S-adenosylmethionine synthetase	K00789	S-adenosylmethionine synthetase	metK		3.20381
Ca. M. ferrireducens’	M.ferri_01091	#N/A	Uncharacterized protein	Candidatus Methanoperedens sp. BLZ1	hypothetical protein	#N/A	#N/A	#N/A		4.39556
Ca. M. ferrireducens’	M.ferri_01092	#N/A	Uncharacterized protein	Candidatus Methanoperedens sp. BLZ1	hypothetical protein	#N/A	#N/A	#N/A		9.51039
Ca. M. ferrireducens’	M.ferri_01093	#N/A	Uncharacterized protein	Methanosarcina acetivorans (strain ATCC 35395 / DSM 2834 / JCM 12185 / C2A)	hypothetical protein	#N/A	#N/A	#N/A		5.74103
Ca. M. ferrireducens’	M.ferri_01094	#N/A	Uncharacterized protein	Methanosarcina acetivorans	hypothetical protein	#N/A	#N/A	#N/A		6.96022
Ca. M. ferrireducens’	M.ferri_01095	#N/A	Uncharacterized protein	uncultured archaeon	hypothetical protein	#N/A	#N/A	#N/A		0
Ca. M. ferrireducens’	M.ferri_01096	K06223	DNA adenine methylase	Candidatus Parvarchaeum acidophilus ARMAN-5	Modification methylase DpnIIA	K06223	DNA adenine methylase	dam		0.355831
Ca. M. ferrireducens’	M.ferri_01097	#N/A	Uncharacterized protein	candidate divison MSBL1 archaeon SCGC-AAA833F18	Winged helix-turn-helix	#N/A	#N/A	#N/A		0
Ca. M. ferrireducens’	M.ferri_01098	#N/A	Uncharacterized protein	Elusimicrobia bacterium CG1_02_37_114	hypothetical protein	#N/A	#N/A	#N/A		0.591041
Ca. M. ferrireducens’	M.ferri_01099	#N/A	#N/A	#N/A	hypothetical protein	#N/A	#N/A	#N/A		0
Ca. M. ferrireducens’	M.ferri_01100	K00571	Methyltransferase	Dictyoglomus thermophilum	Modification methylase DpnIIB	K00571	site-specific DNA-methyltransferase (adenine-specific)	E2.1.1.72		4.6879
Ca. M. ferrireducens’	M.ferri_01101	#N/A	UPI000931D497 related cluster	unknown	hypothetical protein	#N/A	#N/A	#N/A		29.4228
Ca. M. ferrireducens’	M.ferri_01102	K00555	tRNA (guanine(26)-N(2))-dimethyltransferase	Candidatus Methanoperedens sp. BLZ1	tRNA (guanine(26)-N(2)/guanine(27)-N(2))-dimethyltransferase	K00555	tRNA (guanine26-N2/guanine27-N2)-dimethyltransferase	TRMT1, trm1		2.06476
Ca. M. ferrireducens’	M.ferri_01103	K03388	Cytoplasmic heterodisulfide reductase subunit hdrA_3 (Fragment)	Candidatus Methanoperedens sp. BLZ1	Caffeyl-CoA reductase-Etf complex subunit CarE	K03388	heterodisulfide reductase subunit A	hdrA		1.93237
Ca. M. ferrireducens’	M.ferri_01104	K03389	Cytoplasmic heterodisulfide reductase subunit hdrB_3	Candidatus Methanoperedens sp. BLZ1	8-methylmenaquinol:fumarate reductase membrane anchor subunit	K03389	heterodisulfide reductase subunit B	hdrB		2.77246
Ca. M. ferrireducens’	M.ferri_01105	K03390	Cytoplasmic heterodisulfide reductase subunit hdrC_3	Candidatus Methanoperedens sp. BLZ1	succinate dehydrogenase iron-sulfur subunit	K03390	heterodisulfide reductase subunit C	hdrC		7.65131
Ca. M. ferrireducens’	M.ferri_01106	#N/A	Uncharacterized protein	Candidatus Methanoperedens sp. BLZ1	hypothetical protein	#N/A	#N/A	#N/A		3.64435
Ca. M. ferrireducens’	M.ferri_01107	K03718	Heme d1 biosynthesis protein NirH	Candidatus Methanoperedens sp. BLZ1	AsnC-type helix-turn-helix domain protein	K03718	Lrp/AsnC family transcriptional regulator, regulator for asnA, asnC and gidA	asnC		12.6494
Ca. M. ferrireducens’	M.ferri_01108	K02304	Precorrin-2 oxidase / ferrochelatase	Candidatus Methanoperedens sp. BLZ1	Siroheme synthase	K02304	precorrin-2 dehydrogenase / sirohydrochlorin ferrochelatase	MET8		8.38888
Ca. M. ferrireducens’	M.ferri_01109	K02492	Glutamyl-tRNA reductase	Candidatus Methanoperedens sp. BLZ1	Glutamyl-tRNA reductase	K02492	glutamyl-tRNA reductase	hemA		0.187705
Ca. M. ferrireducens’	M.ferri_01110	#N/A	Uncharacterized protein	Candidatus Methanoperedens sp. BLZ1	hypothetical protein	#N/A	#N/A	#N/A		0.910821
Ca. M. ferrireducens’	M.ferri_01111	K02198	Cytochrome c-type synthesis protein	Candidatus Methanoperedens sp. BLZ1	Cytochrome c biogenesis protein CcsA	K02198	cytochrome c-type biogenesis protein CcmF	ccmF		3.17977
Ca. M. ferrireducens’	M.ferri_01112	K09736	UPF0201 protein MPEBLZ_02429	Candidatus Methanoperedens sp. BLZ1	hypothetical protein	K09736	uncharacterized protein	K09736		0
Ca. M. ferrireducens’	M.ferri_01113	#N/A	UPF0200 protein MPEBLZ_02430	Candidatus Methanoperedens sp. BLZ1	hypothetical protein	#N/A	#N/A	#N/A		14.7661
Ca. M. ferrireducens’	M.ferri_01114	K03420	Proteasome-activating nucleotidase	Candidatus Methanoperedens sp. BLZ1	ATP-dependent zinc metalloprotease FtsH	K03420	proteasome regulatory subunit	psmR		3.9262
Ca. M. ferrireducens’	M.ferri_01115	#N/A	Uncharacterized protein	Candidatus Methanoperedens nitroreducens	hypothetical protein	#N/A	#N/A	#N/A		16.3056
Ca. M. ferrireducens’	M.ferri_01116	K04802	DNA polymerase sliding clamp	Candidatus Methanoperedens sp. BLZ1	DNA polymerase sliding clamp	K04802	proliferating cell nuclear antigen	PCNA		4.03998
Ca. M. ferrireducens’	M.ferri_01117	K18882	DNA primase large subunit PriL	Candidatus Methanoperedens nitroreducens	DNA primase large subunit	K18882	DNA primase large subunit	priL, pri2, priB		3.08597
Ca. M. ferrireducens’	M.ferri_01118	#N/A	#N/A	#N/A	hypothetical protein	#N/A	#N/A	#N/A		0
Ca. M. ferrireducens’	M.ferri_01119	K01710	Nucleoside-diphosphate-sugar epimerase	Candidatus Methanoperedens sp. BLZ1	N-acetyl-alpha-D-glucosaminyl-diphospho-ditrans,octacis-undecaprenol 4-epimerase	K01710	dTDP-glucose 4,6-dehydratase	E4.2.1.46, rfbB, rffG		2.78045
Ca. M. ferrireducens’	M.ferri_01120	#N/A	Uncharacterized protein	Candidatus Methanoperedens sp. BLZ1	hypothetical protein	#N/A	#N/A	#N/A		4.18457
Ca. M. ferrireducens’	M.ferri_01121	#N/A	Uncharacterized protein	Candidatus Methanoperedens sp. BLZ1	hypothetical protein	#N/A	#N/A	#N/A		4.52037
Ca. M. ferrireducens’	M.ferri_01122	#N/A	#N/A	#N/A	hypothetical protein	#N/A	#N/A	#N/A		18.5828
Ca. M. ferrireducens’	M.ferri_01123	K06885	HD superfamily phosphohydrolase	Candidatus Methanoperedens nitroreducens	deoxyguanosinetriphosphate triphosphohydrolase-like protein	K06885	uncharacterized protein	K06885		4.12722
Ca. M. ferrireducens’	M.ferri_01124	K19143	Transposase IS1111A/IS1328/IS1533 family protein	uncultured archaeon	Transposase IS116/IS110/IS902 family protein	K19143	CRISPR-associated protein Csx1	csx1		3.2692
Ca. M. ferrireducens’	M.ferri_01125	#N/A	Uncharacterized protein	Methanosarcina	HicA toxin of bacterial toxin-antitoxin,	#N/A	#N/A	#N/A		0
Ca. M. ferrireducens’	M.ferri_01126	#N/A	Uncharacterized protein	Methanosarcina sp. MTP4	hypothetical protein	#N/A	#N/A	#N/A		0
Ca. M. ferrireducens’	M.ferri_01127	#N/A	YgiT-type zinc finger domain	Candidatus Methanoperedens nitroreducens	hypothetical protein	#N/A	#N/A	#N/A		10.2209
Ca. M. ferrireducens’	M.ferri_01128	#N/A	Integrase	Methanosarcina	Integrase core domain protein	#N/A	#N/A	#N/A		1.83645
Ca. M. ferrireducens’	M.ferri_01129	K02315	Mobile element protein	Methanosarcina sp. MTP4	Insertion sequence IS5376 putative ATP-binding protein	K02315	DNA replication protein DnaC	dnaC		0.612974
Ca. M. ferrireducens’	M.ferri_01130	K00986	RNA-directed DNA polymerase	Candidatus Methanoperedens sp. BLZ1	Group II intron-encoded protein LtrA	K00986	RNA-directed DNA polymerase	E2.7.7.49		2.02218
Ca. M. ferrireducens’	M.ferri_01131	#N/A	#N/A	#N/A	hypothetical protein	#N/A	#N/A	#N/A		5.14496
Ca. M. ferrireducens’	M.ferri_01132	K00986	hypothetical protein	Methanosarcina sp. 2.H.A.1B.4	Group II intron-encoded protein LtrA	K00986	RNA-directed DNA polymerase	E2.7.7.49		9.65325
Ca. M. ferrireducens’	M.ferri_01133	#N/A	#N/A	#N/A	hypothetical protein	#N/A	#N/A	#N/A		79.6771
Ca. M. ferrireducens’	M.ferri_01134	K09388	Uncharacterized protein	Methanosaeta harundinacea	hypothetical protein	K09388	uncharacterized protein	K09388		9.53666
Ca. M. ferrireducens’	M.ferri_01135	K06885	Deoxyguanosinetriphosphate triphosphohydrolase	hydrocarbon metagenome	HD domain protein	K06885	uncharacterized protein	K06885		2.70554
Ca. M. ferrireducens’	M.ferri_01136	K00571	DNA methylase	Nitrospirae bacterium GWB2_47_37	DNA methylase	K00571	site-specific DNA-methyltransferase (adenine-specific)	E2.1.1.72		5.60934
Ca. M. ferrireducens’	M.ferri_01137	#N/A	Nuclease	Nitrospirae bacterium GWB2_47_37	NurA domain protein	#N/A	#N/A	#N/A		14.1524
Ca. M. ferrireducens’	M.ferri_01138	K06915	Uncharacterized protein	Nitrospirae bacterium GWB2_47_37	hypothetical protein	K06915	uncharacterized protein	K06915		3.55629
Ca. M. ferrireducens’	M.ferri_01139	#N/A	Uncharacterized protein (Fragment)	Candidatus Methanoperedens sp. BLZ1	hypothetical protein	#N/A	#N/A	#N/A		11.4821
Ca. M. ferrireducens’	M.ferri_01140	K00527	Ribonucleoside-triphosphate reductase class III catalytic subunit	Candidatus Methanoperedens nitroreducens	anaerobic ribonucleoside triphosphate reductase	K00527	ribonucleoside-triphosphate reductase (thioredoxin)	rtpR		0.58993
Ca. M. ferrireducens’	M.ferri_01141	#N/A	Glutaredoxin-like protein	Candidatus Methanoperedens sp. BLZ1	Glutaredoxin	#N/A	#N/A	#N/A		11.4422
Ca. M. ferrireducens’	M.ferri_01142	K01887	Arginine--tRNA ligase	Candidatus Methanoperedens sp. BLZ1	Arginine--tRNA ligase	K01887	arginyl-tRNA synthetase	RARS, argS		3.15489
Ca. M. ferrireducens’	M.ferri_01143	K03635	Putative bifunctional molybdopterin-guanine dinucleotide biosynthesis protein MobB/MoaE	Candidatus Methanoperedens sp. BLZ1	Molybdopterin synthase catalytic subunit	K03635	molybdopterin synthase catalytic subunit	MOCS2B, moaE		7.69223
Ca. M. ferrireducens’	M.ferri_01144	#N/A	Uncharacterized protein	Candidatus Methanoperedens sp. BLZ1	hypothetical protein	#N/A	#N/A	#N/A		6.97428
Ca. M. ferrireducens’	M.ferri_01145	K07007	Ferredoxin--NADP reductase	Candidatus Methanoperedens sp. BLZ1	ribulose-1,5-biphosphate synthetase	K07007	uncharacterized protein	K07007		0.200155
Ca. M. ferrireducens’	M.ferri_01146	#N/A	#N/A	#N/A	hypothetical protein	#N/A	#N/A	#N/A		0
Ca. M. ferrireducens’	M.ferri_01147	K00198	Carbon monoxide dehydrogenase	Candidatus Methanoperedens sp. BLZ1	Carbon monoxide dehydrogenase 2	K00198	anaerobic carbon-monoxide dehydrogenase catalytic subunit	cooS, acsA		7.56197
Ca. M. ferrireducens’	M.ferri_01149	K07065	Ribonuclease VapC	Candidatus Methanoperedens sp. BLZ1	23S rRNA-specific endonuclease VapC20	K07065	uncharacterized protein	K07065		11.1537
Ca. M. ferrireducens’	M.ferri_01150	K07076	Putative nucleotidyltransferase	Candidatus Methanoperedens nitroreducens	Nucleotidyltransferase domain protein	K07076	uncharacterized protein	K07076		8.65514
Ca. M. ferrireducens’	M.ferri_01151	#N/A	#N/A	#N/A	hypothetical protein	#N/A	#N/A	#N/A		0
Ca. M. ferrireducens’	M.ferri_01152	#N/A	Uncharacterized protein	Candidatus Methanoperedens nitroreducens	hypothetical protein	#N/A	#N/A	#N/A		0
Ca. M. ferrireducens’	M.ferri_01153	#N/A	#N/A	#N/A	hypothetical protein	#N/A	#N/A	#N/A		0
Ca. M. ferrireducens’	M.ferri_01154	#N/A	hypothetical protein	Thermofilum carboxyditrophus	Putative nickel-responsive regulator	#N/A	#N/A	#N/A		3.22884
Ca. M. ferrireducens’	M.ferri_01155	#N/A	Uncharacterized protein	unclassified Candidatus Altiarchaeales	tRNA(fMet)-specific endonuclease VapC	#N/A	#N/A	#N/A		1.66583
Ca. M. ferrireducens’	M.ferri_01156	K06199	Putative fluoride ion transporter CrcB	Candidatus Methanoperedens sp. BLZ1	camphor resistance protein CrcB	K06199	fluoride exporter	crcB, FEX		31.4282
Ca. M. ferrireducens’	M.ferri_01157	K06199	Putative fluoride ion transporter CrcB	Candidatus Methanoperedens sp. BLZ1	Putative fluoride ion transporter CrcB	K06199	fluoride exporter	crcB, FEX		29.7472
Ca. M. ferrireducens’	M.ferri_01158	K09137	Uncharacterized protein	Candidatus Methanoperedens sp. BLZ1	putative ACR,	K09137	uncharacterized protein	K09137		0
Ca. M. ferrireducens’	M.ferri_01159	K09141	Protein MPEBLZ_01998	Candidatus Methanoperedens sp. BLZ1	hypothetical protein	K09141	uncharacterized protein	K09141		2.57671
Ca. M. ferrireducens’	M.ferri_01160	#N/A	Sensory protein	Candidatus Methanoperedens sp. BLZ1	hypothetical protein	#N/A	#N/A	#N/A		4.25756
Ca. M. ferrireducens’	M.ferri_01161	K02927	Ribosomal protein L40E	Candidatus Methanoperedens nitroreducens	50S ribosomal protein L40e	K02927	large subunit ribosomal protein L40e	RP-L40e, RPL40		19.8767
Ca. M. ferrireducens’	M.ferri_01162	K17104	Geranylgeranylglyceryl phosphate synthase	Candidatus Methanoperedens sp. BLZ1	Geranylgeranylglyceryl phosphate synthase	K17104	phosphoglycerol geranylgeranyltransferase	E2.5.1.41		10.6281
Ca. M. ferrireducens’	M.ferri_01163	K06881	Phosphotransferase	Candidatus Methanoperedens sp. BLZ1	Cyclic-di-AMP phosphodiesterase GdpP	K06881	bifunctional oligoribonuclease and PAP phosphatase NrnA	nrnA		2.34912
Ca. M. ferrireducens’	M.ferri_01164	K01872	Alanine--tRNA ligase	Candidatus Methanoperedens sp. BLZ1	Alanine--tRNA ligase	K01872	alanyl-tRNA synthetase	AARS, alaS		0.429686
Ca. M. ferrireducens’	M.ferri_01166	K06442	FtsJ-like methyltransferase	Candidatus Methanoperedens sp. BLZ1	S4 domain protein	K06442	23S rRNA (cytidine1920-2'-O)/16S rRNA (cytidine1409-2'-O)-methyltransferase	tlyA		6.05407
Ca. M. ferrireducens’	M.ferri_01167	K07561	Diphthamide biosynthesis enzyme Dph2	Candidatus Methanoperedens nitroreducens	Putative diphthamide synthesis protein	K07561	2-(3-amino-3-carboxypropyl)histidine synthase	DPH1, dph2		3.64565
Ca. M. ferrireducens’	M.ferri_01168	K04652	Putative hydrogenase nickel incorporation protein HypB	Methanobacterium sp. MB1	Hydrogenase isoenzymes nickel incorporation protein HypB	K04652	hydrogenase nickel incorporation protein HypB	hypB		0
Ca. M. ferrireducens’	M.ferri_01169	#N/A	Uncharacterized protein	Candidatus Methanoperedens sp. BLZ1	hypothetical protein	#N/A	#N/A	#N/A		1.94018
Ca. M. ferrireducens’	M.ferri_01170	K04651	Probable hydrogenase nickel incorporation protein HypA	Candidatus Methanoperedens sp. BLZ1	hydrogenase nickel incorporation protein	K04651	hydrogenase nickel incorporation protein HypA/HybF	hypA, hybF		4.0731
Ca. M. ferrireducens’	M.ferri_01171	#N/A	Uncharacterized protein	Methanolinea sp. SDB	site-specific tyrosine recombinase XerC	#N/A	#N/A	#N/A		7.95392
Ca. M. ferrireducens’	M.ferri_01172	#N/A	Uncharacterized protein	Methanolinea sp. SDB	hypothetical protein	#N/A	#N/A	#N/A		11.2504
Ca. M. ferrireducens’	M.ferri_01173	K07636	Sensor protein RstB	Arc I group archaeon B15fssc0709_Meth_Bin003	Sensor histidine kinase ResE	K07636	two-component system, OmpR family, phosphate regulon sensor histidine kinase PhoR	phoR		2.31358
Ca. M. ferrireducens’	M.ferri_01174	#N/A	Osmolarity response regulator	Arc I group archaeon B15fssc0709_Meth_Bin003	Sensor histidine kinase TodS	#N/A	#N/A	#N/A		0
Ca. M. ferrireducens’	M.ferri_01175	#N/A	#N/A	#N/A	hypothetical protein	#N/A	#N/A	#N/A		0
Ca. M. ferrireducens’	M.ferri_01176	K14941	2-phospho-L-lactate guanylyltransferase	Candidatus Methanoperedens sp. BLZ1	2-phospho-L-lactate guanylyltransferase	K14941	2-phospho-L-lactate guanylyltransferase	cofC		7.91592
Ca. M. ferrireducens’	M.ferri_01177	K06215	Pyridoxal 5'-phosphate synthase subunit PdxS	Candidatus Methanoperedens sp. BLZ1	Pyridoxal 5'-phosphate synthase subunit PdxS	K06215	pyridoxal 5'-phosphate synthase pdxS subunit	pdxS, pdx1		2.27422
Ca. M. ferrireducens’	M.ferri_01178	K00721	Dolichyl-phosphate beta-D-mannosyltransferase	Candidatus Methanoperedens sp. BLZ1	Undecaprenyl-phosphate mannosyltransferase	K00721	dolichol-phosphate mannosyltransferase	DPM1		0
Ca. M. ferrireducens’	M.ferri_01179	#N/A	#N/A	#N/A	hypothetical protein	#N/A	#N/A	#N/A		2.39118
Ca. M. ferrireducens’	M.ferri_01180	#N/A	UPI0009E055B4 related cluster	unknown	hypothetical protein	#N/A	#N/A	#N/A		2.20452
Ca. M. ferrireducens’	M.ferri_01181	#N/A	Uncharacterized protein	Candidatus Methanoperedens nitroreducens	hypothetical protein	#N/A	#N/A	#N/A		0
Ca. M. ferrireducens’	M.ferri_01182	K07052	CAAX amino terminal protease family protein	Candidatus Methanoperedens sp. BLZ1	CAAX protease self-immunity	K07052	uncharacterized protein	K07052		0
Ca. M. ferrireducens’	M.ferri_01183	#N/A	Putative membrane protein	Candidatus Methanoperedens nitroreducens	hypothetical protein	#N/A	#N/A	#N/A		17.1633
Ca. M. ferrireducens’	M.ferri_01184	#N/A	Membrane protein involved in the export of O-antigen and teichoic acid	Candidatus Methanoperedens nitroreducens	Polysaccharide biosynthesis protein	#N/A	#N/A	#N/A		0.36836
Ca. M. ferrireducens’	M.ferri_01185	#N/A	Uncharacterized protein	Betaproteobacteria bacterium RIFCSPLOWO2_12_FULL_63_13	Right handed beta helix region	#N/A	#N/A	#N/A		1.89295
Ca. M. ferrireducens’	M.ferri_01186	K02472	hypothetical protein	Nitrosopumilus sp. AR	Alpha-D-kanosaminyltransferase	K02472	UDP-N-acetyl-D-mannosaminuronic acid dehydrogenase	wecC		0
Ca. M. ferrireducens’	M.ferri_01187	#N/A	Uncharacterized protein	Candidatus Methanoperedens sp. BLZ1	hypothetical protein	#N/A	#N/A	#N/A		0
Ca. M. ferrireducens’	M.ferri_01188	K16149	Transposase	Candidatus Methanoperedens sp. BLZ1	Glycogen synthase	K16149	1,4-alpha-glucan branching enzyme	K16149		0
Ca. M. ferrireducens’	M.ferri_01189	#N/A	Methyltransferase type 11	Oscillochloris trichoides DG-6	Sarcosine/dimethylglycine N-methyltransferase	#N/A	#N/A	#N/A		0
Ca. M. ferrireducens’	M.ferri_01190	K16148	Glycosyltransferase	Candidatus Methanoperedens sp. BLZ1	N-acetyl-alpha-D-glucosaminyl L-malate synthase	K16148	alpha-maltose-1-phosphate synthase	glgM		6.34418
Ca. M. ferrireducens’	M.ferri_01191	K20583	GlcNAc-PI de-N-acetylase	Candidatus Methanoperedens sp. BLZ1	2'-N-acetylparomamine deacetylase	K20583	deacetylase	livD, parD		10.497
Ca. M. ferrireducens’	M.ferri_01192	#N/A	UPF0313 protein MPEBLZ_02450	Candidatus Methanoperedens sp. BLZ1	hypothetical protein	#N/A	#N/A	#N/A		13.2098
Ca. M. ferrireducens’	M.ferri_01193	K16052	MscS Mechanosensitive ion channel	Methanofollis liminatans	putative MscS family protein YkuT	K16052	MscS family membrane protein	ynaI, mscMJ		4.6475
Ca. M. ferrireducens’	M.ferri_01194	K01719	Uroporphyrinogen-III synthase	Candidatus Methanoperedens sp. BLZ1	uroporphyrinogen-III synthase	K01719	uroporphyrinogen-III synthase	hemD, UROS		13.1782
Ca. M. ferrireducens’	M.ferri_01195	K02303	Uroporphyrin-III C-methyltransferase	Candidatus Methanoperedens sp. BLZ1	Uroporphyrinogen-III C-methyltransferase	K02303	uroporphyrin-III C-methyltransferase	cobA		5.63471
Ca. M. ferrireducens’	M.ferri_01196	K01749	hydroxymethylbilane synthase	Candidatus Methanoperedens nitroreducens	Porphobilinogen deaminase	K01749	hydroxymethylbilane synthase	hemC, HMBS		0.506198
Ca. M. ferrireducens’	M.ferri_01197	K01845	Glutamate-1-semialdehyde 2,1-aminomutase	Candidatus Methanoperedens sp. BLZ1	Glutamate-1-semialdehyde 2,1-aminomutase	K01845	glutamate-1-semialdehyde 2,1-aminomutase	hemL		0.619753
Ca. M. ferrireducens’	M.ferri_01198	K03183	Demethylmenaquinone methyltransferase	Candidatus Methanoperedens sp. BLZ1	Demethylmenaquinone methyltransferase	K03183	demethylmenaquinone methyltransferase / 2-methoxy-6-polyprenyl-1,4-benzoquinol methylase	ubiE		5.18359
Ca. M. ferrireducens’	M.ferri_01199	#N/A	DisA bacterial checkpoint controller nucleotide-binding protein	Candidatus Methanoperedens sp. BLZ1	DisA bacterial checkpoint controller nucleotide-binding protein	#N/A	#N/A	#N/A		3.98531
Ca. M. ferrireducens’	M.ferri_01200	K01778	Diaminopimelate epimerase	Candidatus Methanoperedens sp. BLZ1	Diaminopimelate epimerase	K01778	diaminopimelate epimerase	dapF		0
Ca. M. ferrireducens’	M.ferri_01201	K02500	Imidazole glycerol phosphate synthase subunit HisF	candidate division BRC1 bacterium SM23_51	Imidazole glycerol phosphate synthase subunit HisF	K02500	cyclase	hisF		36.1297
Ca. M. ferrireducens’	M.ferri_01202	K13525	Cell division cycle protein 48-like protein	Candidatus Methanoperedens sp. BLZ1	ATP-dependent zinc metalloprotease FtsH	K13525	transitional endoplasmic reticulum ATPase	VCP, CDC48		8.01878
Ca. M. ferrireducens’	M.ferri_01203	K06167	ATP-binding protein PhnP	Candidatus Methanoperedens sp. BLZ1	Phosphoribosyl 1,2-cyclic phosphate phosphodiesterase	K06167	phosphoribosyl 1,2-cyclic phosphate phosphodiesterase	phnP		7.94137
Ca. M. ferrireducens’	M.ferri_01204	K12137	Hydrogenase membrane subunit	Candidatus Methanoperedens sp. BLZ1	Hydrogenase-4 component B	K12137	hydrogenase-4 component B	hyfB		0.50147
Ca. M. ferrireducens’	M.ferri_01205	K01990	ABC transporter ATP-binding protein	Candidatus Methanoperedens sp. BLZ1	Daunorubicin/doxorubicin resistance ATP-binding protein DrrA	K01990	ABC-2 type transport system ATP-binding protein	ABC-2.A		8.11957
Ca. M. ferrireducens’	M.ferri_01207	#N/A	#N/A	#N/A	Cytochrome oxidase maturation protein cbb3-type	#N/A	#N/A	#N/A		11.4917
Ca. M. ferrireducens’	M.ferri_01208	#N/A	#N/A	#N/A	hypothetical protein	#N/A	#N/A	#N/A		23.9997
Ca. M. ferrireducens’	M.ferri_01209	K02437	Probable glycine cleavage system H protein	Candidatus Methanoperedens sp. BLZ1	Glycine cleavage system H protein	K02437	glycine cleavage system H protein	gcvH, GCSH		24.5075
Ca. M. ferrireducens’	M.ferri_01210	K02437	Glycine cleavage system H protein	Candidatus Methanoperedens sp. BLZ1	Glycine cleavage system H protein	K02437	glycine cleavage system H protein	gcvH, GCSH		13.355
Ca. M. ferrireducens’	M.ferri_01211	K01838	Beta-phosphoglucomutase	Candidatus Methanoperedens sp. BLZ1	Phosphorylated carbohydrates phosphatase	K01838	beta-phosphoglucomutase	pgmB		5.73229
Ca. M. ferrireducens’	M.ferri_01212	#N/A	Uncharacterized protein	Candidatus Methanoperedens sp. BLZ1	hypothetical protein	#N/A	#N/A	#N/A		0
Ca. M. ferrireducens’	M.ferri_01213	#N/A	TetR family transcriptional regulator	Candidatus Methanoperedens sp. BLZ1	DNA-binding transcriptional repressor AcrR	#N/A	#N/A	#N/A		0
Ca. M. ferrireducens’	M.ferri_01214	#N/A	Uncharacterized protein	Candidatus Methanoperedens sp. BLZ1	hypothetical protein	#N/A	#N/A	#N/A		6.66916
Ca. M. ferrireducens’	M.ferri_01215	K02004	ABC transporter permease	Candidatus Methanoperedens sp. BLZ1	Lipoprotein-releasing system transmembrane protein LolE	K02004	putative ABC transport system permease protein	ABC.CD.P		0.402363
Ca. M. ferrireducens’	M.ferri_01216	K02003	ABC transporter, ATP-binding protein	Candidatus Methanoperedens sp. BLZ1	putative ABC transporter ATP-binding protein YknY	K02003	putative ABC transport system ATP-binding protein	ABC.CD.A		4.73368
Ca. M. ferrireducens’	M.ferri_01217	K02491	Sensory transduction histidine kinase	Candidatus Methanoperedens sp. BLZ1	Sporulation kinase E	K02491	two-component system, sporulation sensor kinase A	kinA		14.7911
Ca. M. ferrireducens’	M.ferri_01218	K04488	NifU protein	Candidatus Methanoperedens sp. BLZ1	Iron-sulfur cluster assembly scaffold protein IscU	K04488	nitrogen fixation protein NifU and related proteins	iscU, nifU		18.1063
Ca. M. ferrireducens’	M.ferri_01219	K04487	Cysteine desulfurase IscS	Candidatus Methanoperedens sp. BLZ1	Cysteine desulfurase IscS	K04487	cysteine desulfurase	iscS, NFS1		2.4519
Ca. M. ferrireducens’	M.ferri_01220	#N/A	Uncharacterized protein	Candidatus Methanoperedens sp. BLZ1	hypothetical protein	#N/A	#N/A	#N/A		0
Ca. M. ferrireducens’	M.ferri_01221	K00287	Uncharacterized protein	Chloroflexi bacterium RBG_16_54_11	hypothetical protein	K00287	dihydrofolate reductase	DHFR, folA		8.3275
Ca. M. ferrireducens’	M.ferri_01222	#N/A	Uncharacterized protein	Planctomyces sp. SCGC AG-212-M04	hypothetical protein	#N/A	#N/A	#N/A		11.4263
Ca. M. ferrireducens’	M.ferri_01223	#N/A	ATPase	Methanosarcina sp. Ant1	Activator of Hsp90 ATPase -like protein	#N/A	#N/A	#N/A		5.26261
Ca. M. ferrireducens’	M.ferri_01224	K00287	Uncharacterized protein	Spirochaetes bacterium RBG_16_67_19	hypothetical protein	K00287	dihydrofolate reductase	DHFR, folA		1.6518
Ca. M. ferrireducens’	M.ferri_01225	#N/A	Polyketide cyclase	Nitrospirae bacterium GWC2_57_13	hypothetical protein	#N/A	#N/A	#N/A		0
Ca. M. ferrireducens’	M.ferri_01226	K00287	Uncharacterized protein	Candidatus Staskawiczbacteria bacterium RIFCSPHIGHO2_01_FULL_41_41	hypothetical protein	K00287	dihydrofolate reductase	DHFR, folA		6.74549
Ca. M. ferrireducens’	M.ferri_01227	K06996	Lipolytic protein	Candidatus Methanoperedens sp. BLZ1	Glyoxalase/Bleomycin resistance protein/Dioxygenase superfamily protein	K06996	uncharacterized protein	K06996		5.15435
Ca. M. ferrireducens’	M.ferri_01228	K07496	Transposase (Fragment)	Candidatus Methanoperedens sp. BLZ1	Helix-turn-helix domain protein	K07496	putative transposase	K07496		3.39028
Ca. M. ferrireducens’	M.ferri_01229	K07218	Cell surface protein	Candidatus Methanoperedens sp. BLZ1	Periplasmic copper-binding protein (NosD)	K07218	nitrous oxidase accessory protein	nosD		1.00687
Ca. M. ferrireducens’	M.ferri_01230	K06921	Archaeal ATPase (Fragment)	Candidatus Methanoperedens sp. BLZ1	hypothetical protein	K06921	uncharacterized protein	K06921		8.71786
Ca. M. ferrireducens’	M.ferri_01232	#N/A	Uncharacterized protein	Candidatus Methanoperedens nitroreducens	hypothetical protein	#N/A	#N/A	#N/A		3.02456
Ca. M. ferrireducens’	M.ferri_01233	K03924	Methanol dehydrogenase regulatory protein	Candidatus Methanoperedens sp. BLZ1	ATPase family associated with various cellular activities (AAA)	K03924	MoxR-like ATPase	moxR		15.8908
Ca. M. ferrireducens’	M.ferri_01234	K03924	Cytoplasmic protein	Candidatus Methanoperedens sp. BLZ1	hypothetical protein	K03924	MoxR-like ATPase	moxR		0.546764
Ca. M. ferrireducens’	M.ferri_01235	#N/A	N-terminal double-transmembrane domain-containing protein	Candidatus Methanoperedens nitroreducens	hypothetical protein	#N/A	#N/A	#N/A		7.15562
Ca. M. ferrireducens’	M.ferri_01236	#N/A	Uncharacterized membrane protein	Candidatus Methanoperedens nitroreducens	von Willebrand factor type A domain protein	#N/A	#N/A	#N/A		3.71393
Ca. M. ferrireducens’	M.ferri_01237	K16793	Methanogen homoaconitase small subunit	Candidatus Methanoperedens sp. BLZ1	2,3-dimethylmalate dehydratase small subunit	K16793	methanogen homoaconitase small subunit	aksE		7.2913
Ca. M. ferrireducens’	M.ferri_01238	#N/A	Uncharacterized protein	Candidatus Methanoperedens sp. BLZ1	hypothetical protein	#N/A	#N/A	#N/A		0.180994
Ca. M. ferrireducens’	M.ferri_01239	K10978	Isopropylmalate/isohomocitrate dehydrogenase	Candidatus Methanoperedens nitroreducens	Homoisocitrate dehydrogenase	K10978	methanogen homoisocitrate dehydrogenase	aksF		0
Ca. M. ferrireducens’	M.ferri_01240	K07636	Sensory transduction histidine kinase (Fragment)	Candidatus Methanoperedens sp. BLZ1	Sensor histidine kinase TodS	K07636	two-component system, OmpR family, phosphate regulon sensor histidine kinase PhoR	phoR		4.03219
Ca. M. ferrireducens’	M.ferri_01241	K03306	Phosphate/sulfate permease	Candidatus Methanoperedens nitroreducens	Sulfate permease CysP	K03306	inorganic phosphate transporter, PiT family	TC.PIT		4.74788
Ca. M. ferrireducens’	M.ferri_01242	K01537	ATPase (Fragment)	Candidatus Woesearchaeota archaeon CG1_02_33_12	Calcium-transporting ATPase 1	K01537	Ca2+-transporting ATPase	E3.6.3.8		3.25003
Ca. M. ferrireducens’	M.ferri_01243	#N/A	Uncharacterized protein	Candidatus Methanoperedens sp. BLZ1	hypothetical protein	#N/A	#N/A	#N/A		1.59109
Ca. M. ferrireducens’	M.ferri_01244	K01265	Methionine aminopeptidase	Candidatus Methanoperedens sp. BLZ1	Methionine aminopeptidase 2	K01265	methionyl aminopeptidase	map		6.80709
Ca. M. ferrireducens’	M.ferri_01245	K01262	Xaa-Pro aminopeptidase	Candidatus Methanoperedens sp. BLZ1	putative peptidase	K01262	Xaa-Pro aminopeptidase	pepP		0.546289
Ca. M. ferrireducens’	M.ferri_01246	#N/A	DsrE/DsrF-like family protein	Candidatus Methanoperedens sp. BLZ1	DsrE/DsrF-like family protein	#N/A	#N/A	#N/A		13.9343
Ca. M. ferrireducens’	M.ferri_01247	#N/A	Membrane protein involved in the export of O-antigen, teichoic acid lipoteichoic acids	Methanosarcina sp. MTP4	Polysaccharide biosynthesis protein	#N/A	#N/A	#N/A		5.1579
Ca. M. ferrireducens’	M.ferri_01248	K17277	Putative uncharacterized protein	uncultured archaeon	Adenosine monophosphate-protein transferase and cysteine protease IbpA	K17277	epidermal growth factor receptor kinase substrate 8	EPS8		8.46516
Ca. M. ferrireducens’	M.ferri_01249	K02485	Sensory transduction histidine kinase	Candidatus Methanoperedens sp. BLZ1	Sporulation kinase E	K02485	two-component system, response regulator	rssB, hnr		13.2749
Ca. M. ferrireducens’	M.ferri_01250	K01153	Type I restriction-modification system restriction subunit	Candidatus Methanoperedens sp. BLZ1	type I restriction enzyme EcoKI subunit R	K01153	type I restriction enzyme, R subunit	hsdR		4.02363
Ca. M. ferrireducens’	M.ferri_01251	#N/A	#N/A	#N/A	hypothetical protein	#N/A	#N/A	#N/A		0
Ca. M. ferrireducens’	M.ferri_01252	#N/A	Uncharacterized protein (Fragment)	Methanosaeta harundinacea	hypothetical protein	#N/A	#N/A	#N/A		3.03313
Ca. M. ferrireducens’	M.ferri_01253	K01649	Isopropylmalate/citramalate/homocitrate synthase	Candidatus Methanoperedens nitroreducens	2-isopropylmalate synthase	K01649	2-isopropylmalate synthase	leuA, IMS		6.35891
Ca. M. ferrireducens’	M.ferri_01254	K06881	Exopolyphosphatase-like enzyme	Candidatus Methanoperedens nitroreducens	Bifunctional oligoribonuclease and PAP phosphatase NrnA	K06881	bifunctional oligoribonuclease and PAP phosphatase NrnA	nrnA		1.94933
Ca. M. ferrireducens’	M.ferri_01255	K04798	Prefoldin subunit beta	Candidatus Methanoperedens sp. BLZ1	prefoldin subunit beta	K04798	prefoldin beta subunit	pfdB, PFDN6		12.9669
Ca. M. ferrireducens’	M.ferri_01256	K09741	Transcription factor Pcc1	Candidatus Methanoperedens sp. BLZ1	Transcription factor Pcc1	K09741	KEOPS complex subunit Pcc1	pcc1		0
Ca. M. ferrireducens’	M.ferri_01257	K03699	CBS domain-containing protein	Candidatus Methanoperedens nitroreducens	Magnesium and cobalt efflux protein CorC	K03699	putative hemolysin	tlyC		7.38631
Ca. M. ferrireducens’	M.ferri_01258	K01955	Carbamoyl-phosphate synthase large chain	Candidatus Methanoperedens nitroreducens	Carbamoyl-phosphate synthase large chain	K01955	carbamoyl-phosphate synthase large subunit	carB, CPA2		11.4483
Ca. M. ferrireducens’	M.ferri_01259	K02322	DNA polymerase II large subunit	Candidatus Methanoperedens sp. BLZ1	DNA polymerase II large subunit	K02322	DNA polymerase II large subunit	DPB1, polD2		0.95664
Ca. M. ferrireducens’	M.ferri_01260	#N/A	#N/A	#N/A	hypothetical protein	#N/A	#N/A	#N/A		0
Ca. M. ferrireducens’	M.ferri_01261	K00809	Probable deoxyhypusine synthase	Candidatus Methanoperedens sp. BLZ1	putative deoxyhypusine synthase	K00809	deoxyhypusine synthase	DHPS, dys		1.86207
Ca. M. ferrireducens’	M.ferri_01262	K01925	UDP-N-acetylmuramoylalanine--D-glutamate ligase	Candidatus Methanoperedens sp. BLZ1	UDP-N-acetylmuramoyl-L-alanyl-D-glutamate synthetase	K01925	UDP-N-acetylmuramoylalanine--D-glutamate ligase	murD		1.19918
Ca. M. ferrireducens’	M.ferri_01263	K03795	Sirohydrochlorin cobaltochelatase	Candidatus Methanoperedens sp. BLZ1	Sirohydrochlorin ferrochelatase	K03795	sirohydrochlorin cobaltochelatase	cbiX		0
Ca. M. ferrireducens’	M.ferri_01264	K07254	tRNA (cytidine(56)-2'-O)-methyltransferase	Candidatus Methanoperedens sp. BLZ1	tRNA 2'-O-methylase	K07254	tRNA (cytidine56-2'-O)-methyltransferase	atrm56		2.87689
Ca. M. ferrireducens’	M.ferri_01265	K06913	3-methylornithine--L-lysine ligase	Candidatus Methanoperedens sp. BLZ1	Carbamoyl-phosphate synthase large chain	K06913	uncharacterized protein	K06913		3.23404
Ca. M. ferrireducens’	M.ferri_01266	K03136	Transcription factor E	Candidatus Methanoperedens sp. BLZ1	transcription initiation factor E subunit alpha	K03136	transcription initiation factor TFIIE subunit alpha	TFIIE1, GTF2E1, TFA1, tfe		6.35369
Ca. M. ferrireducens’	M.ferri_01267	K06950	Metal-dependent phosphohydrolase	Candidatus Methanoperedens sp. BLZ1	tRNA 2'-O-methylase	K06950	uncharacterized protein	K06950		4.56167
Ca. M. ferrireducens’	M.ferri_01268	#N/A	Uncharacterized protein	Candidatus Methanoperedens sp. BLZ1	hypothetical protein	#N/A	#N/A	#N/A		7.33278
Ca. M. ferrireducens’	M.ferri_01269	#N/A	Uncharacterized protein	Streptomyces sp. TN58	hypothetical protein	#N/A	#N/A	#N/A		0
Ca. M. ferrireducens’	M.ferri_01270	K01881	Proline--tRNA ligase	Candidatus Methanoperedens sp. BLZ1	Proline--tRNA ligase	K01881	prolyl-tRNA synthetase	PARS, proS		1.99522
Ca. M. ferrireducens’	M.ferri_01271	K01880	Glycyl-tRNA synthetase	Candidatus Methanoperedens nitroreducens	Glycine--tRNA ligase	K01880	glycyl-tRNA synthetase	GARS, glyS1		9.06179
Ca. M. ferrireducens’	M.ferri_01272	#N/A	hypothetical protein	Methanosarcina lacustris	hypothetical protein	#N/A	#N/A	#N/A		13.4358
Ca. M. ferrireducens’	M.ferri_01273	K09123	Uncharacterized protein	Candidatus Methanoperedens nitroreducens	hypothetical protein	K09123	uncharacterized protein	K09123		8.21969
Ca. M. ferrireducens’	M.ferri_01274	#N/A	Arylsulfatase	Candidatus Methanoperedens sp. BLZ1	ribonuclease Z	#N/A	#N/A	#N/A		6.27686
Ca. M. ferrireducens’	M.ferri_01275	K01915	Glutamine synthetase	Candidatus Methanoperedens sp. BLZ1	Glutamine synthetase	K01915	glutamine synthetase	glnA, GLUL		1.77513
Ca. M. ferrireducens’	M.ferri_01276	K09720	Ribonuclease R winged-helix domain protein	Candidatus Methanoperedens sp. BLZ1	hypothetical protein	K09720	HTH-type transcriptional regulator, global nitrogen regulator NrpRI	nrpRI		5.1359
Ca. M. ferrireducens’	M.ferri_01277	K01012	Cyclic pyranopterin monophosphate synthase	Candidatus Methanoperedens sp. BLZ1	biotin synthase	K01012	biotin synthase	bioB		2.55937
Ca. M. ferrireducens’	M.ferri_01278	K05520	Putative cysteine protease YraA	mine drainage metagenome	Putative cysteine protease YraA	K05520	protease I	pfpI		0
Ca. M. ferrireducens’	M.ferri_01280	K01078	Uncharacterized protein	Candidatus Handelsmanbacteria bacterium RIFCSPLOWO2_12_FULL_64_10	Calcineurin-like phosphoesterase	K01078	acid phosphatase	PHO		0.662878
Ca. M. ferrireducens’	M.ferri_01281	#N/A	hypothetical protein	Methanosphaerula palustris	Serine/threonine-protein kinase PknD	#N/A	#N/A	#N/A		0
Ca. M. ferrireducens’	M.ferri_01282	#N/A	#N/A	#N/A	PD-(D/E)XK nuclease superfamily protein	#N/A	#N/A	#N/A		5.87121
Ca. M. ferrireducens’	M.ferri_01283	K05592	ATP-dependent RNA helicase	Candidatus Methanoperedens sp. BLZ1	DEAD-box ATP-dependent RNA helicase CshA	K05592	ATP-dependent RNA helicase DeaD	deaD, cshA		10.1127
Ca. M. ferrireducens’	M.ferri_01286	#N/A	Uncharacterized protein	Candidatus Methanoperedens nitroreducens	hypothetical protein	#N/A	#N/A	#N/A		7.2913
Ca. M. ferrireducens’	M.ferri_01287	#N/A	Uncharacterized protein	Candidatus Methanoperedens sp. BLZ1	hypothetical protein	#N/A	#N/A	#N/A		0
Ca. M. ferrireducens’	M.ferri_01288	#N/A	#N/A	#N/A	hypothetical protein	#N/A	#N/A	#N/A		8.71786
Ca. M. ferrireducens’	M.ferri_01290	#N/A	#N/A	#N/A	hypothetical protein	#N/A	#N/A	#N/A		0
Ca. M. ferrireducens’	M.ferri_01291	#N/A	Uncharacterized protein	Candidatus Methanoperedens sp. BLZ1	hypothetical protein	#N/A	#N/A	#N/A		0
Ca. M. ferrireducens’	M.ferri_01292	#N/A	Uncharacterized protein	Crenarchaeota archaeon 13_1_40CM_3_52_4	hypothetical protein	#N/A	#N/A	#N/A		0.817299
Ca. M. ferrireducens’	M.ferri_01293	#N/A	#N/A	#N/A	hypothetical protein	#N/A	#N/A	#N/A		0
Ca. M. ferrireducens’	M.ferri_01296	#N/A	Uncharacterized protein	Candidatus Methanoperedens sp. BLZ1	hypothetical protein	#N/A	#N/A	#N/A		1.24925
Ca. M. ferrireducens’	M.ferri_01297	#N/A	Uncharacterized protein	Candidatus Syntrophoarchaeum caldarius	hypothetical protein	#N/A	#N/A	#N/A		1.44947
Ca. M. ferrireducens’	M.ferri_01298	#N/A	Uncharacterized protein	Candidatus Odinarchaeota archaeon LCB_4	hypothetical protein	#N/A	#N/A	#N/A		12.2843
Ca. M. ferrireducens’	M.ferri_01299	K13280	Hypothetical membrane protein	uncultured archaeon	Peptidase S24-like protein	K13280	signal peptidase I	SEC11, sipW		0
Ca. M. ferrireducens’	M.ferri_01302	#N/A	#N/A	#N/A	hypothetical protein	#N/A	#N/A	#N/A		2.69228
Ca. M. ferrireducens’	M.ferri_01303	K03531	Cell division protein FtsZ	Candidatus Methanoperedens sp. BLZ1	Cell division protein FtsZ	K03531	cell division protein FtsZ	ftsZ		0.802257
Ca. M. ferrireducens’	M.ferri_01304	K00202	Tungsten-containing formylmethanofuran dehydrogenase 2 subunit C	Candidatus Methanoperedens sp. BLZ1	GXGXG motif protein	K00202	formylmethanofuran dehydrogenase subunit C	fwdC, fmdC		6.72058
Ca. M. ferrireducens’	M.ferri_01305	K04763	Site-specific recombinase	Candidatus Methanoperedens sp. BLZ1	Tyrosine recombinase XerD	K04763	integrase/recombinase XerD	xerD		3.83141
Ca. M. ferrireducens’	M.ferri_01306	#N/A	Uncharacterized protein	Candidatus Methanoperedens sp. BLZ1	hypothetical protein	#N/A	#N/A	#N/A		0
Ca. M. ferrireducens’	M.ferri_01307	K00031	Isocitrate/isopropylmalate dehydrogenase family protein	Candidatus Methanoperedens sp. BLZ1	Homoisocitrate dehydrogenase	K00031	isocitrate dehydrogenase	IDH1, IDH2, icd		5.94746
Ca. M. ferrireducens’	M.ferri_01308	K07730	Transcriptional regulator	Candidatus Methanoperedens sp. BLZ1	Winged helix-turn-helix DNA-binding protein	K07730	putative transcriptional regulator	K07730		5.01026
Ca. M. ferrireducens’	M.ferri_01309	#N/A	Transcriptional regulator, ArsR family	Candidatus Methanoperedens sp. BLZ1	ArsR transcriptional regulator	#N/A	#N/A	#N/A		11.846
Ca. M. ferrireducens’	M.ferri_01310	K04801	Replication factor C small subunit (Fragment)	Candidatus Methanoperedens sp. BLZ1	DNA polymerase III subunit tau	K04801	replication factor C small subunit	rfcS		3.33011
Ca. M. ferrireducens’	M.ferri_01311	K01903	Succinate--CoA ligase [ADP-forming] subunit beta	Candidatus Methanoperedens sp. BLZ1	Succinate--CoA ligase [ADP-forming] subunit beta	K01903	succinyl-CoA synthetase beta subunit	sucC		0
Ca. M. ferrireducens’	M.ferri_01312	K01902	Succinate--CoA ligase [ADP-forming] subunit alpha	Candidatus Methanoperedens sp. BLZ1	Succinate--CoA ligase [ADP-forming] subunit alpha	K01902	succinyl-CoA synthetase alpha subunit	sucD		0
Ca. M. ferrireducens’	M.ferri_01314	K01496	Phosphoribosyl-AMP cyclohydrolase	Candidatus Methanoperedens nitroreducens	Phosphoribosyl-AMP cyclohydrolase	K01496	phosphoribosyl-AMP cyclohydrolase	hisI		0
Ca. M. ferrireducens’	M.ferri_01315	K03636	Molybdopterin converting factor small subunit	Candidatus Methanoperedens sp. BLZ1	Sulfur carrier protein CysO	K03636	sulfur-carrier protein	moaD, cysO		9.09689
Ca. M. ferrireducens’	M.ferri_01316	K01733	Threonine synthase	Candidatus Methanoperedens sp. BLZ1	Threonine synthase	K01733	threonine synthase	thrC		2.78229
Ca. M. ferrireducens’	M.ferri_01317	K07398	Archaeosine tRNA-ribosyltransferase	Candidatus Methanoperedens sp. BLZ1	H/ACA RNA-protein complex component Cbf5p	K07398	conserved protein with predicted RNA binding PUA domain	K07398		0
Ca. M. ferrireducens’	M.ferri_01318	K17758	ADP-dependent (S)-NAD(P)H-hydrate dehydratase	Candidatus Methanoperedens sp. BLZ1	Bifunctional NAD(P)H-hydrate repair enzyme Nnr	K17759	NAD(P)H-hydrate epimerase	AIBP, nnrE		1.07628
Ca. M. ferrireducens’	M.ferri_01319	K03637	Probable cyclic pyranopterin monophosphate synthase	Candidatus Methanoperedens sp. BLZ1	Cyclic pyranopterin monophosphate synthase 2	K03637	cyclic pyranopterin monophosphate synthase	moaC, CNX3		2.86846
Ca. M. ferrireducens’	M.ferri_01320	K09482	Glutamyl-tRNA(Gln) amidotransferase subunit D	Candidatus Methanoperedens sp. BLZ1	L-asparaginase 1	K09482	glutamyl-tRNA(Gln) amidotransferase subunit D	gatD		4.56749
Ca. M. ferrireducens’	M.ferri_01321	#N/A	Uncharacterized protein	Candidatus Methanoperedens sp. BLZ1	hypothetical protein	#N/A	#N/A	#N/A		0
Ca. M. ferrireducens’	M.ferri_01322	#N/A	Uncharacterized protein	Candidatus Methanoperedens sp. BLZ1	hypothetical protein	#N/A	#N/A	#N/A		3.908
Ca. M. ferrireducens’	M.ferri_01325	K04763	Integrase family protein	Candidatus Syntrophoarchaeum caldarius	Tyrosine recombinase XerD	K04763	integrase/recombinase XerD	xerD		0
Ca. M. ferrireducens’	M.ferri_01326	#N/A	Transposase, IS4	Methanosaeta concilii (strain ATCC 5969 / DSM 3671 / JCM 10134 / NBRC 103675 / OCM 69 / GP-6)	Transposase DDE domain protein	#N/A	#N/A	#N/A		8.602
Ca. M. ferrireducens’	M.ferri_01327	#N/A	Uncharacterized protein	Methanoculleus sp. MH98A	HicA toxin of bacterial toxin-antitoxin,	#N/A	#N/A	#N/A		0
Ca. M. ferrireducens’	M.ferri_01328	#N/A	Uncharacterized protein	Candidatus Schekmanbacteria bacterium GWA2_38_11	hypothetical protein	#N/A	#N/A	#N/A		22.0073
Ca. M. ferrireducens’	M.ferri_01329	#N/A	#N/A	#N/A	hypothetical protein	#N/A	#N/A	#N/A		0
Ca. M. ferrireducens’	M.ferri_01330	K01912	Coenzyme F390 synthetase/phenylacetyl-CoA ligase	Candidatus Methanoperedens sp. BLZ1	Phenylacetate-coenzyme A ligase	K01912	phenylacetate-CoA ligase	paaK		4.14487
Ca. M. ferrireducens’	M.ferri_01331	K05770	Tryptophan-rich sensory protein	Candidatus Methanoperedens nitroreducens	Tryptophan-rich protein TspO	K05770	translocator protein	TSPO, BZRP		5.29489
Ca. M. ferrireducens’	M.ferri_01332	K00239	L-aspartate oxidase	Candidatus Methanoperedens sp. BLZ1	Fumarate reductase flavoprotein subunit	K00239	succinate dehydrogenase / fumarate reductase, flavoprotein subunit	sdhA, frdA		1.29429
Ca. M. ferrireducens’	M.ferri_01333	K03432	Proteasome endopeptidase complex	Candidatus Methanoperedens sp. BLZ1	proteasome subunit alpha	K03432	proteasome alpha subunit	psmA, prcA		3.69103
Ca. M. ferrireducens’	M.ferri_01334	K07466	Replication factor A	Candidatus Methanoperedens sp. BLZ1	replication factor A	K07466	replication factor A1	RFA1, RPA1, rpa		0.418457
Ca. M. ferrireducens’	M.ferri_01335	K04483	DNA repair and recombination protein RadA	Candidatus Methanoperedens nitroreducens	DNA repair and recombination protein RadA	K04483	DNA repair protein RadA	radA		0
Ca. M. ferrireducens’	M.ferri_01336	K00590	Restriction endonuclease subunit M	Candidatus Levybacteria bacterium RBG_13_35_9	DNA methylase	K00590	site-specific DNA-methyltransferase (cytosine-N4-specific)	E2.1.1.113		0.389625
Ca. M. ferrireducens’	M.ferri_01337	#N/A	Uncharacterized protein	Candidatus Magnetobacterium bavaricum	hypothetical protein	#N/A	#N/A	#N/A		0
Ca. M. ferrireducens’	M.ferri_01338	#N/A	MjaII restriction endonuclease	Candidatus Moduliflexus flocculans	Type II restriction endonuclease, TdeIII	#N/A	#N/A	#N/A		0.0716536
Ca. M. ferrireducens’	M.ferri_01339	K21064	Phosphoglycolate phosphatase	Candidatus Methanoperedens sp. BLZ1	5-amino-6-(5-phospho-D-ribitylamino)uracil phosphatase YcsE	K21064	5-amino-6-(5-phospho-D-ribitylamino)uracil phosphatase	ycsE, yitU, ywtE		3.95209
Ca. M. ferrireducens’	M.ferri_01340	#N/A	Mitochondrial small ribosomal subunit Rsm22	Candidatus Methanoperedens sp. BLZ1	Mitochondrial small ribosomal subunit Rsm22	#N/A	#N/A	#N/A		0.42787
Ca. M. ferrireducens’	M.ferri_01341	K07143	Uncharacterized protein	Candidatus Methanoperedens sp. BLZ1	hypothetical protein	K07143	UPF0148 protein	K07143		4.12951
Ca. M. ferrireducens’	M.ferri_01342	K09721	UPF0147 protein MPEBLZ_01526	Candidatus Methanoperedens sp. BLZ1	hypothetical protein	K09721	uncharacterized protein	K09721		0
Ca. M. ferrireducens’	M.ferri_01343	K10725	ORC1-type DNA replication protein	Candidatus Methanoperedens sp. BLZ1	cell division control protein 6	K10725	archaeal cell division control protein 6	cdc6A		3.41133
Ca. M. ferrireducens’	M.ferri_01344	K13280	Signal sequence peptidase	Candidatus Methanoperedens sp. BLZ1	hypothetical protein	K13280	signal peptidase I	SEC11, sipW		3.90955
Ca. M. ferrireducens’	M.ferri_01345	K13280	Signal sequence peptidase	Candidatus Methanoperedens sp. BLZ1	hypothetical protein	K13280	signal peptidase I	SEC11, sipW		1.56141
Ca. M. ferrireducens’	M.ferri_01346	K00127	Formate dehydrogenase-O subunit gamma	Candidatus Methanoperedens sp. BLZ1	Formate dehydrogenase, cytochrome b556(fdo) subunit	K00127	formate dehydrogenase subunit gamma	fdoI		0
Ca. M. ferrireducens’	M.ferri_01348	#N/A	Uncharacterized protein	Candidatus Methanoperedens sp. BLZ1	hypothetical protein	#N/A	#N/A	#N/A		0
Ca. M. ferrireducens’	M.ferri_01349	#N/A	Uncharacterized protein	Candidatus Methanoperedens sp. BLZ1	hypothetical protein	#N/A	#N/A	#N/A		0
Ca. M. ferrireducens’	M.ferri_01350	K01537	ATPase	Methanosarcina sp. Ant1	Calcium-transporting ATPase	K01537	Ca2+-transporting ATPase	E3.6.3.8		1.5785
Ca. M. ferrireducens’	M.ferri_01351	#N/A	Uncharacterized protein	Candidatus Methanoperedens sp. BLZ1	hypothetical protein	#N/A	#N/A	#N/A		0
Ca. M. ferrireducens’	M.ferri_01352	#N/A	Uncharacterized protein	Candidatus Methanoperedens sp. BLZ1	hypothetical protein	#N/A	#N/A	#N/A		2.75028
Ca. M. ferrireducens’	M.ferri_01353	K03657	Uncharacterized protein	Candidatus Methanoperedens sp. BLZ1	hypothetical protein	K03657	DNA helicase II / ATP-dependent DNA helicase PcrA	uvrD, pcrA		10.5632
Ca. M. ferrireducens’	M.ferri_01354	K07138	Ferredoxin	Candidatus Methanoperedens sp. BLZ1	hypothetical protein	K07138	uncharacterized protein	K07138		1.9373
Ca. M. ferrireducens’	M.ferri_01355	#N/A	Uncharacterized protein	Candidatus Methanoperedens sp. BLZ1	hypothetical protein	#N/A	#N/A	#N/A		6.22704
Ca. M. ferrireducens’	M.ferri_01356	#N/A	UPI0009322778 related cluster	unknown	Ferredoxin	#N/A	#N/A	#N/A		5.41108
Ca. M. ferrireducens’	M.ferri_01357	K17830	Digeranylgeranylglycerophospholipid reductase	Candidatus Methanoperedens nitroreducens	hypothetical protein	K17830	digeranylgeranylglycerophospholipid reductase	GGR		0.532388
Ca. M. ferrireducens’	M.ferri_01358	K00973	Glucose-1-phosphate thymidylyltransferase	Methanosarcina	UTP--glucose-1-phosphate uridylyltransferase	K00973	glucose-1-phosphate thymidylyltransferase	E2.7.7.24, rfbA, rffH		2.66078
Ca. M. ferrireducens’	M.ferri_01359	K00820	Glutamine--fructose-6-phosphate aminotransferase [isomerizing]	Methanosarcina sp. MTP4	Glutamine--fructose-6-phosphate aminotransferase [isomerizing]	K00820	glucosamine---fructose-6-phosphate aminotransferase (isomerizing)	glmS, GFPT		1.29687
Ca. M. ferrireducens’	M.ferri_01360	K03431	Probable phosphoglucosamine mutase	Methanococcoides methylutens	Phosphoglucosamine mutase	K03431	phosphoglucosamine mutase	glmM		5.70403
Ca. M. ferrireducens’	M.ferri_01361	K04042	UDP-N-acetylglucosamine diphosphorylase/glucosamine-1-phosphate N-acetyltransferase	Methanolobus tindarius DSM 2278	Bifunctional protein GlmU	K04042	bifunctional UDP-N-acetylglucosamine pyrophosphorylase / Glucosamine-1-phosphate N-acetyltransferase	glmU		0.131756
Ca. M. ferrireducens’	M.ferri_01362	K03238	Translation initiation factor 2 subunit beta	Candidatus Methanoperedens nitroreducens	translation initiation factor IF-2 subunit beta	K03238	translation initiation factor 2 subunit 2	EIF2S2		3.66403
Ca. M. ferrireducens’	M.ferri_01363	K02866	50S ribosomal protein L10e	Candidatus Methanoperedens nitroreducens	50S ribosomal protein L10e	K02866	large subunit ribosomal protein L10e	RP-L10e, RPL10		6.16262
Ca. M. ferrireducens’	M.ferri_01364	K07991	Preflagellin peptidase	Candidatus Methanoperedens sp. BLZ1	hypothetical protein	K07991	archaeal preflagellin peptidase FlaK	flaK-A, flaK		3.20459
Ca. M. ferrireducens’	M.ferri_01366	K08999	Uncharacterized protein	Candidatus Methanoperedens sp. BLZ1	Bifunctional nuclease	K08999	uncharacterized protein	K08999		2.56408
Ca. M. ferrireducens’	M.ferri_01367	#N/A	KaiC	Candidatus Methanoperedens sp. BLZ1	KaiC	#N/A	#N/A	#N/A		0.568556
Ca. M. ferrireducens’	M.ferri_01368	K07331	Resolvase/recombinase	Candidatus Methanoperedens sp. BLZ1	Circadian clock protein kinase KaiC	K07331	archaeal flagellar protein FlaH	flaH-A, flaH		2.10069
Ca. M. ferrireducens’	M.ferri_01369	K02488	response regulator receiver protein	Methanosarcina horonobensis	Response regulator PleD	K02488	two-component system, cell cycle response regulator	pleD		1.02017
Ca. M. ferrireducens’	M.ferri_01370	K11443	Uncharacterized protein	Deltaproteobacteria	Polar-differentiation response regulator DivK	K11443	two-component system, cell cycle response regulator DivK	divK		0
Ca. M. ferrireducens’	M.ferri_01371	K02484	Uncharacterized protein	Nitrospirae bacterium GWB2_47_37	Non-motile and phage-resistance protein	K02484	two-component system, OmpR family, sensor kinase	K02484		1.96012
Ca. M. ferrireducens’	M.ferri_01372	K02488	Response regulator receiver	Candidatus Methanoperedens sp. BLZ1	Response regulator PleD	K02488	two-component system, cell cycle response regulator	pleD		1.85606
Ca. M. ferrireducens’	M.ferri_01373	K02484	Sensory transduction histidine kinase	Candidatus Methanoperedens sp. BLZ1	Non-motile and phage-resistance protein	K02484	two-component system, OmpR family, sensor kinase	K02484		1.73676
Ca. M. ferrireducens’	M.ferri_01374	#N/A	#N/A	#N/A	hypothetical protein	#N/A	#N/A	#N/A		5.8119
Ca. M. ferrireducens’	M.ferri_01375	#N/A	Nucleotidyltransferase domain protein	Candidatus Methanoperedens sp. BLZ1	Nucleotidyltransferase domain protein	#N/A	#N/A	#N/A		2.05799
Ca. M. ferrireducens’	M.ferri_01376	K01154	Uncharacterized protein	Methanosarcina mazei	EcoKI restriction-modification system protein HsdS	K01154	type I restriction enzyme, S subunit	hsdS		5.14724
Ca. M. ferrireducens’	M.ferri_01377	#N/A	Uncharacterized protein	Candidatus Methanoperedens sp. BLZ1	hypothetical protein	#N/A	#N/A	#N/A		12.6499
Ca. M. ferrireducens’	M.ferri_01378	#N/A	Phage protein Gp37/Gp68	Candidatus Methanoperedens sp. BLZ1	hypothetical protein	#N/A	#N/A	#N/A		11.7799
Ca. M. ferrireducens’	M.ferri_01379	K01154	Uncharacterized protein	root	50S ribosomal protein L22/unknown domain fusion protein	K01154	type I restriction enzyme, S subunit	hsdS		0
Ca. M. ferrireducens’	M.ferri_01380	K09951	CRISPR-associated protein Cas2	Candidatus Methanoperedens nitroreducens	CRISPR-associated endoribonuclease Cas2	K09951	CRISPR-associated protein Cas2	cas2		7.72719
Ca. M. ferrireducens’	M.ferri_01381	K15342	CRISPR-associated endonuclease Cas1	Candidatus Methanoperedens nitroreducens	CRISPR-associated endonuclease Cas1	K15342	CRISP-associated protein Cas1	cas1		3.80416
Ca. M. ferrireducens’	M.ferri_01382	K07464	CRISPR-associated exonuclease, Cas4 family	Candidatus Methanoperedens nitroreducens	hypothetical protein	K07464	CRISPR-associated exonuclease Cas4	cas4		2.76757
Ca. M. ferrireducens’	M.ferri_01383	#N/A	Uncharacterized protein	Candidatus Methanoperedens sp. BLZ1	hypothetical protein	#N/A	#N/A	#N/A		0
Ca. M. ferrireducens’	M.ferri_01384	#N/A	Uncharacterized small protein	Candidatus Methanoperedens nitroreducens	hypothetical protein	#N/A	#N/A	#N/A		3.6615
Ca. M. ferrireducens’	M.ferri_01385	K07066	Putative nucleic acid-binding protein, contains PIN domain	Candidatus Methanoperedens nitroreducens	hypothetical protein	K07066	uncharacterized protein	K07066		14.6797
Ca. M. ferrireducens’	M.ferri_01386	K01874	Methionine--tRNA ligase	Candidatus Methanoperedens sp. BLZ1	Methionine--tRNA ligase	K01874	methionyl-tRNA synthetase	MARS, metG		3.96974
Ca. M. ferrireducens’	M.ferri_01387	#N/A	#N/A	#N/A	hypothetical protein	#N/A	#N/A	#N/A		15.6141
Ca. M. ferrireducens’	M.ferri_01388	K02440	Tonoplast intrinsic protein (Aquaporin)	Methanolobus sp. T82-4	Aquaporin Z 2	K02440	glycerol uptake facilitator protein	GLPF		2.68541
Ca. M. ferrireducens’	M.ferri_01390	K00202	Molybdenum dependent formylmethanofuran dehydrogenase subunit fmdC	Candidatus Methanoperedens sp. BLZ1	Formyltransferase/hydrolase complex Fhc subunit C	K00202	formylmethanofuran dehydrogenase subunit C	fwdC, fmdC		12.6116
Ca. M. ferrireducens’	M.ferri_01391	K00200	Molybdenum dependent formylmethanofuran dehydrogenase subunit fmdA	Candidatus Methanoperedens sp. BLZ1	Formyltransferase/hydrolase complex Fhc subunit A	K00200	formylmethanofuran dehydrogenase subunit A	fwdA, fmdA		0.59544
Ca. M. ferrireducens’	M.ferri_01392	K00201	Molybdenum dependent formylmethanofuran dehydrogenase subunit fmdB	Candidatus Methanoperedens sp. BLZ1	Formate dehydrogenase H	K00201	formylmethanofuran dehydrogenase subunit B	fwdB, fmdB		2.65764
Ca. M. ferrireducens’	M.ferri_01393	K00203	Molybdenum dependent formylmethanofuran dehydrogenase subunit fmdD	Candidatus Methanoperedens sp. BLZ1	Molydopterin dinucleotide binding domain protein	K00203	formylmethanofuran dehydrogenase subunit D	fwdD, fmdD		0
Ca. M. ferrireducens’	M.ferri_01394	K09727	Uncharacterized protein	Candidatus Methanoperedens sp. BLZ1	hypothetical protein	K09727	uncharacterized protein	K09727		15.6525
Ca. M. ferrireducens’	M.ferri_01395	K00573	Methyltransferase type 11	Nitrospirae bacterium GWC2_57_13	Aklanonic acid methyltransferase DnrC	K00573	protein-L-isoaspartate(D-aspartate) O-methyltransferase	E2.1.1.77, pcm		1.53845
Ca. M. ferrireducens’	M.ferri_01396	K10844	DNA helicase RepD	Candidatus Methanoperedens sp. BLZ1	bifunctional ATP-dependent DNA helicase/DNA polymerase III subunit epsilon	K10844	DNA excision repair protein ERCC-2	ERCC2, XPD		0.574804
Ca. M. ferrireducens’	M.ferri_01397	K02427	Methyltransferase	Candidatus Methanoperedens sp. BLZ1	23S rRNA (uracil-C(5))-methyltransferase RlmCD	K02427	23S rRNA (uridine2552-2'-O)-methyltransferase	rlmE, rrmJ, ftsJ		25.7745
Ca. M. ferrireducens’	M.ferri_01398	K09717	Uncharacterized protein	Candidatus Methanoperedens sp. BLZ1	hypothetical protein	K09717	uncharacterized protein	K09717		3.32244
Ca. M. ferrireducens’	M.ferri_01400	K04043	Chaperone protein DnaK	Candidatus Methanoperedens nitroreducens	Chaperone protein DnaK	K04043	molecular chaperone DnaK	dnaK, HSPA9		3.66403
Ca. M. ferrireducens’	M.ferri_01401	K03687	Protein GrpE	Candidatus Methanoperedens sp. BLZ1	heat shock protein GrpE	K03687	molecular chaperone GrpE	GRPE		6.04555
Ca. M. ferrireducens’	M.ferri_01402	K09493	Thermosome subunit	Candidatus Methanoperedens sp. BLZ1	60 kDa chaperonin	K09493	T-complex protein 1 subunit alpha	CCT1, TCP1		7.44518
Ca. M. ferrireducens’	M.ferri_01403	#N/A	#N/A	#N/A	Collagen triple helix repeat (20 copies)	#N/A	#N/A	#N/A		2.49082
Ca. M. ferrireducens’	M.ferri_01404	K07636	Uncharacterized protein	candidate division Zixibacteria bacterium SM23_73_2	Sensor histidine kinase RcsC	K07636	two-component system, OmpR family, phosphate regulon sensor histidine kinase PhoR	phoR		3.54079
Ca. M. ferrireducens’	M.ferri_01405	K02224	Cobyrinate a,c-diamide synthase	Candidatus Methanoperedens sp. BLZ1	Cobyrinate a,c-diamide synthase	K02224	cobyrinic acid a,c-diamide synthase	cobB-cbiA		3.07044
Ca. M. ferrireducens’	M.ferri_01406	K02588	Nitrogenase (Iron protein)	Candidatus Methanoperedens sp. BLZ1	Nitrogenase iron protein 1	K02588	nitrogenase iron protein NifH	nifH		3.17013
Ca. M. ferrireducens’	M.ferri_01407	K02592	Nitrogenase-related protein	Candidatus Methanoperedens sp. BLZ1	Nitrogenase molybdenum-iron protein alpha chain	K02592	nitrogenase molybdenum-iron protein NifN	nifN		1.1888
Ca. M. ferrireducens’	M.ferri_01408	K01499	Methenyltetrahydromethanopterin cyclohydrolase	Candidatus Methanoperedens sp. BLZ1	Methenyltetrahydromethanopterin cyclohydrolase	K01499	methenyltetrahydromethanopterin cyclohydrolase	mch		5.31244
Ca. M. ferrireducens’	M.ferri_01409	K01956	Carbamoyl-phosphate synthase small chain	Candidatus Methanoperedens sp. BLZ1	Carbamoyl-phosphate synthase small chain	K01956	carbamoyl-phosphate synthase small subunit	carA, CPA1		2.94587
Ca. M. ferrireducens’	M.ferri_01410	K00172	Pyruvate ferredoxin oxidoreductase, gamma subunit	Candidatus Methanoperedens sp. BLZ1	NADH-dependent phenylglyoxylate dehydrogenase subunit gamma	K00172	pyruvate ferredoxin oxidoreductase gamma subunit	porG		0
Ca. M. ferrireducens’	M.ferri_01411	K00171	Pyruvate ferredoxin oxidoreductase, delta subunit	Candidatus Methanoperedens sp. BLZ1	Pyruvate synthase subunit PorD	K00171	pyruvate ferredoxin oxidoreductase delta subunit	porD		0
Ca. M. ferrireducens’	M.ferri_01412	K00169	Pyruvate synthase, subunit alpha	Candidatus Methanoperedens sp. BLZ1	NADH-dependent phenylglyoxylate dehydrogenase subunit alpha	K00169	pyruvate ferredoxin oxidoreductase alpha subunit	porA		2.17946
Ca. M. ferrireducens’	M.ferri_01413	K00170	Pyruvate synthase, subunit beta	Candidatus Methanoperedens sp. BLZ1	Oxalate oxidoreductase subunit beta	K00170	pyruvate ferredoxin oxidoreductase beta subunit	porB		13.0318
Ca. M. ferrireducens’	M.ferri_01414	#N/A	Uncharacterized protein	Candidatus Methanoperedens sp. BLZ1	hypothetical protein	#N/A	#N/A	#N/A		2.22584
Ca. M. ferrireducens’	M.ferri_01415	K02004	ABC transporter permease	Candidatus Methanoperedens sp. BLZ1	Macrolide export ATP-binding/permease protein MacB	K02004	putative ABC transport system permease protein	ABC.CD.P		0.627184
Ca. M. ferrireducens’	M.ferri_01416	#N/A	Uncharacterized protein	Candidatus Methanoperedens sp. BLZ1	hypothetical protein	#N/A	#N/A	#N/A		15.5081
Ca. M. ferrireducens’	M.ferri_01417	K02003	ABC transporter, ATP-binding protein	Candidatus Methanoperedens sp. BLZ1	putative ABC transporter ATP-binding protein YknY	K02003	putative ABC transport system ATP-binding protein	ABC.CD.A		8.02043
Ca. M. ferrireducens’	M.ferri_01418	#N/A	Uncharacterized protein	Candidatus Methanoperedens sp. BLZ1	hypothetical protein	#N/A	#N/A	#N/A		0
Ca. M. ferrireducens’	M.ferri_01419	K07062	Putative nucleic acid-binding protein, contains PIN domain	Candidatus Methanoperedens nitroreducens	hypothetical protein	K07062	toxin FitB	fitB		0
Ca. M. ferrireducens’	M.ferri_01420	#N/A	Uncharacterized protein	Candidatus Methanoperedens nitroreducens	hypothetical protein	#N/A	#N/A	#N/A		28.1221
Ca. M. ferrireducens’	M.ferri_01421	#N/A	Uncharacterized protein	Candidatus Methanoperedens sp. BLZ1	hypothetical protein	#N/A	#N/A	#N/A		0
Ca. M. ferrireducens’	M.ferri_01422	K18210	Iron-sulfur binding reductase	Candidatus Methanoperedens sp. BLZ1	succinate dehydrogenase/fumarate reductase iron-sulfur subunit	K18210	fumarate reductase (CoM/CoB) subunit B	tfrB		1.53845
Ca. M. ferrireducens’	M.ferri_01423	K03390	Cytoplasmic heterodisulfide reductase subunit hdrC_1	Candidatus Methanoperedens sp. BLZ1	sn-glycerol-3-phosphate dehydrogenase subunit C	K03390	heterodisulfide reductase subunit C	hdrC		4.54246
Ca. M. ferrireducens’	M.ferri_01424	K03389	Cytoplasmic heterodisulfide reductase subunit hdrB_2	Candidatus Methanoperedens sp. BLZ1	8-methylmenaquinol:fumarate reductase membrane anchor subunit	K03389	heterodisulfide reductase subunit B	hdrB		1.02229
Ca. M. ferrireducens’	M.ferri_01425	K03388	Cytoplasmic heterodisulfide reductase subunit hdrA_2	Candidatus Methanoperedens sp. BLZ1	putative glutamate synthase (NADPH) small subunit	K03388	heterodisulfide reductase subunit A	hdrA		0.539514
Ca. M. ferrireducens’	M.ferri_01426	K14127	Heterodisulfide reductase, subunit A/methylviologen reducing hydrogenase, subunit delta	Candidatus Methanoperedens sp. BLZ1	Methyl-viologen-reducing hydrogenase, delta subunit	K14127	F420-non-reducing hydrogenase iron-sulfur subunit	mvhD, vhuD, vhcD		3.88769
Ca. M. ferrireducens’	M.ferri_01427	K03388	Heterodisulfide reductase, subunit A/methylviologen reducing hydrogenase, subunit delta	Candidatus Methanoperedens sp. BLZ1	putative glutamate synthase (NADPH) small subunit	K03388	heterodisulfide reductase subunit A	hdrA		3.86448
Ca. M. ferrireducens’	M.ferri_01428	K14127	Heterodisulfide reductase, subunit A/methylviologen reducing hydrogenase, subunit delta	Candidatus Methanoperedens sp. BLZ1	Methyl-viologen-reducing hydrogenase, delta subunit	K14127	F420-non-reducing hydrogenase iron-sulfur subunit	mvhD, vhuD, vhcD		0
Ca. M. ferrireducens’	M.ferri_01429	K00125	Formate dehydrogenase, beta subunit	Candidatus Methanoperedens sp. BLZ1	coenzyme F420-reducing hydrogenase subunit beta	K00125	formate dehydrogenase, beta subunit	fdhB		3.13298
Ca. M. ferrireducens’	M.ferri_01430	#N/A	#N/A	#N/A	hypothetical protein	#N/A	#N/A	#N/A		3.40209
Ca. M. ferrireducens’	M.ferri_01431	K00123	Formate dehydrogenase, alpha subunit	Candidatus Methanoperedens sp. BLZ1	NADH dehydrogenase subunit G	K00123	formate dehydrogenase major subunit	fdoG, fdhF		1.16361
Ca. M. ferrireducens’	M.ferri_01432	#N/A	Uncharacterized protein	Candidatus Methanoperedens sp. BLZ1	hypothetical protein	#N/A	#N/A	#N/A		16.6901
Ca. M. ferrireducens’	M.ferri_01433	K08256	UPI00098FDB3E related cluster	unknown	D-inositol 3-phosphate glycosyltransferase	K08256	phosphatidyl-myo-inositol alpha-mannosyltransferase	pimA		0.198635
Ca. M. ferrireducens’	M.ferri_01434	K03569	MreB/Mbl protein	Candidatus Methanoperedens sp. BLZ1	MreB/Mbl protein	K03569	rod shape-determining protein MreB and related proteins	mreB		0.224173
Ca. M. ferrireducens’	M.ferri_01435	K07327	Archaeal flagella protein	Candidatus Methanoperedens sp. BLZ1	Archaeal flagella protein	K07327	archaeal flagellar protein FlaD	flaD-A, flaD		6.72883
Ca. M. ferrireducens’	M.ferri_01436	#N/A	Pyridoxamine 5'-phosphate oxidase	Candidatus Methanoperedens sp. BLZ1	Pyridoxamine 5'-phosphate oxidase	#N/A	#N/A	#N/A		0
Ca. M. ferrireducens’	M.ferri_01437	#N/A	Pyridoxamine 5'-phosphate oxidase	Candidatus Methanoperedens sp. BLZ1	Pyridoxamine 5'-phosphate oxidase	#N/A	#N/A	#N/A		1.59863
Ca. M. ferrireducens’	M.ferri_01438	#N/A	Cell surface lipoprotein	Candidatus Methanoperedens sp. BLZ1	hypothetical protein	#N/A	#N/A	#N/A		10.7784
Ca. M. ferrireducens’	M.ferri_01439	#N/A	Uncharacterized protein	Candidatus Methanoperedens sp. BLZ1	hypothetical protein	#N/A	#N/A	#N/A		17.3267
Ca. M. ferrireducens’	M.ferri_01440	K00672	Formylmethanofuran--tetrahydromethanopterin formyltransferase	Candidatus Methanoperedens sp. BLZ1	Formyltransferase/hydrolase complex subunit D	K00672	formylmethanofuran--tetrahydromethanopterin N-formyltransferase	ftr		6.05569
Ca. M. ferrireducens’	M.ferri_01441	K09013	ABC transporter ATP-binding protein	unclassified Nitrospirae	putative ATP-dependent transporter SufC	K09013	Fe-S cluster assembly ATP-binding protein	sufC		2.18858
Ca. M. ferrireducens’	M.ferri_01442	K07033	Uncharacterized protein	unclassified Nitrospirae	cysteine desulfurase activator complex subunit SufB	K07033	uncharacterized protein	K07033		8.96933
Ca. M. ferrireducens’	M.ferri_01443	#N/A	Uncharacterized protein	Candidatus Methanoperedens sp. BLZ1	hypothetical protein	#N/A	#N/A	#N/A		28.7402
Ca. M. ferrireducens’	M.ferri_01444	K01858	Myo-inositol-1-phosphate synthase	Candidatus Methanoperedens sp. BLZ1	Inositol-3-phosphate synthase	K01858	myo-inositol-1-phosphate synthase	INO1, ISYNA1		0.957736
Ca. M. ferrireducens’	M.ferri_01445	K17884	CDP-diacylglycerol-inositol 3-phosphatidyltransferase	Candidatus Methanoperedens sp. BLZ1	CDP-diacylglycerol--inositol 3-phosphatidyltransferase	K17884	archaetidylinositol phosphate synthase	E2.7.8.39		1.08973
Ca. M. ferrireducens’	M.ferri_01446	K01695	Tryptophan synthase alpha chain	Candidatus Methanoperedens sp. BLZ1	Tryptophan synthase alpha chain	K01695	tryptophan synthase alpha chain	trpA		4.09273
Ca. M. ferrireducens’	M.ferri_01447	K01696	Tryptophan synthase beta chain	Candidatus Methanoperedens sp. BLZ1	Tryptophan synthase beta chain	K01696	tryptophan synthase beta chain	trpB		1.58506
Ca. M. ferrireducens’	M.ferri_01448	K01609	Indole-3-glycerol phosphate synthase	Candidatus Methanoperedens nitroreducens	Indole-3-glycerol phosphate synthase	K01609	indole-3-glycerol phosphate synthase	trpC		1.79681
Ca. M. ferrireducens’	M.ferri_01449	K00721	Dolichyl-phosphate beta-D-mannosyltransferase	Candidatus Methanoperedens sp. BLZ1	putative glycosyltransferase	K00721	dolichol-phosphate mannosyltransferase	DPM1		7.06486
Ca. M. ferrireducens’	M.ferri_01450	#N/A	Glycosyltransferase	Candidatus Methanoperedens nitroreducens	D-inositol-3-phosphate glycosyltransferase	#N/A	#N/A	#N/A		0.912334
Ca. M. ferrireducens’	M.ferri_01451	#N/A	#N/A	#N/A	hypothetical protein	#N/A	#N/A	#N/A		65.7192
Ca. M. ferrireducens’	M.ferri_01452	#N/A	#N/A	#N/A	hypothetical protein	#N/A	#N/A	#N/A		28.5585
Ca. M. ferrireducens’	M.ferri_01453	K07218	Cell surface protein	Candidatus Methanoperedens sp. BLZ1	Periplasmic copper-binding protein (NosD)	K07218	nitrous oxidase accessory protein	nosD		23.2024
Ca. M. ferrireducens’	M.ferri_01454	#N/A	Uncharacterized protein	Candidatus Methanoperedens sp. BLZ1	hypothetical protein	#N/A	#N/A	#N/A		10.6439
Ca. M. ferrireducens’	M.ferri_01455	#N/A	LVIVD repeat protein	Candidatus Methanoperedens sp. BLZ1	LVIVD repeat protein	#N/A	#N/A	#N/A		1.46314
Ca. M. ferrireducens’	M.ferri_01456	K09711	Uncharacterized protein	Candidatus Methanoperedens sp. BLZ1	biotin synthase	K09711	uncharacterized protein	K09711		13.7737
Ca. M. ferrireducens’	M.ferri_01457	#N/A	Uncharacterized protein	Candidatus Methanoperedens sp. BLZ1	hypothetical protein	#N/A	#N/A	#N/A		0
Ca. M. ferrireducens’	M.ferri_01458	#N/A	Uncharacterized protein (Fragment)	Candidatus Methanoperedens sp. BLZ1	hypothetical protein	#N/A	#N/A	#N/A		0
Ca. M. ferrireducens’	M.ferri_01459	K00928	Aspartokinase	Candidatus Methanoperedens sp. BLZ1	Bifunctional aspartokinase/homoserine dehydrogenase 1	K00928	aspartate kinase	lysC		4.12356
Ca. M. ferrireducens’	M.ferri_01460	#N/A	Uncharacterized protein	Candidatus Methanoperedens sp. BLZ1	hypothetical protein	#N/A	#N/A	#N/A		29.7952
Ca. M. ferrireducens’	M.ferri_01461	K02428	dITP/XTP pyrophosphatase	Candidatus Methanoperedens sp. BLZ1	dITP/XTP pyrophosphatase	K02428	XTP/dITP diphosphohydrolase	rdgB		11.4422
Ca. M. ferrireducens’	M.ferri_01462	K01251	Adenosylhomocysteinase	Candidatus Methanoperedens sp. BLZ1	Adenosylhomocysteinase	K01251	adenosylhomocysteinase	E3.3.1.1, ahcY		16.7283
Ca. M. ferrireducens’	M.ferri_01463	#N/A	Uncharacterized protein	Candidatus Methanoperedens sp. BLZ1	hypothetical protein	#N/A	#N/A	#N/A		0.433485
Ca. M. ferrireducens’	M.ferri_01464	K00860	Putative adenylyl-sulfate kinase	Candidatus Methanoperedens sp. BLZ1	putative adenylyl-sulfate kinase	K00860	adenylylsulfate kinase	cysC		0
Ca. M. ferrireducens’	M.ferri_01465	K01092	D-fructose 1,6-bisphosphatase	Candidatus Methanoperedens sp. BLZ1	Fructose-1,6-bisphosphatase/inositol-1-monophosphatase	K01092	myo-inositol-1(or 4)-monophosphatase	E3.1.3.25, IMPA, suhB		5.48539
Ca. M. ferrireducens’	M.ferri_01466	K09128	UPF0107 protein MPEBLZ_03032	Candidatus Methanoperedens sp. BLZ1	hypothetical protein	K09128	uncharacterized protein	K09128		2.34211
Ca. M. ferrireducens’	M.ferri_01467	#N/A	Uncharacterized protein	Candidatus Methanoperedens sp. BLZ1	hypothetical protein	#N/A	#N/A	#N/A		9.18909
Ca. M. ferrireducens’	M.ferri_01468	#N/A	#N/A	#N/A	hypothetical protein	#N/A	#N/A	#N/A		0
Ca. M. ferrireducens’	M.ferri_01469	#N/A	#N/A	#N/A	hypothetical protein	#N/A	#N/A	#N/A		18.2282
Ca. M. ferrireducens’	M.ferri_01470	#N/A	#N/A	#N/A	hypothetical protein	#N/A	#N/A	#N/A		0.943685
Ca. M. ferrireducens’	M.ferri_01471	#N/A	#N/A	#N/A	hypothetical protein	#N/A	#N/A	#N/A		0
Ca. M. ferrireducens’	M.ferri_01472	#N/A	#N/A	#N/A	hypothetical protein	#N/A	#N/A	#N/A		0
Ca. M. ferrireducens’	M.ferri_01473	K00796	Dihydropteroate synthase	Candidatus Methanoperedens sp. BLZ1	Dihydropteroate synthase	K00796	dihydropteroate synthase	folP		2.81359
Ca. M. ferrireducens’	M.ferri_01474	K03615	Zinc-finger protein	Candidatus Methanoperedens sp. BLZ1	hypothetical protein	K03615	electron transport complex protein RnfC	rnfC		16.346
Ca. M. ferrireducens’	M.ferri_01475	K00297	Methylenetetrahydrofolate reductase	Candidatus Methanoperedens sp. BLZ1	Bifunctional homocysteine S-methyltransferase/5,10-methylenetetrahydrofolate reductase	K00297	methylenetetrahydrofolate reductase (NADPH)	metF, MTHFR		2.52517
Ca. M. ferrireducens’	M.ferri_01476	K03147	Thiamine biosynthesis protein ThiC	Candidatus Methanoperedens sp. BLZ1	Phosphomethylpyrimidine synthase	K03147	phosphomethylpyrimidine synthase	thiC		2.80217
Ca. M. ferrireducens’	M.ferri_01477	K12234	Coenzyme F420-0 gamma-glutamyl ligase	Candidatus Methanoperedens nitroreducens	Coenzyme F420:L-glutamate ligase	K12234	coenzyme F420-0:L-glutamate ligase / coenzyme F420-1:gamma-L-glutamate ligase	cofE, fbiB		7.99991
Ca. M. ferrireducens’	M.ferri_01478	#N/A	Uncharacterized protein	Candidatus Methanoperedens sp. BLZ1	hypothetical protein	#N/A	#N/A	#N/A		5.11047
Ca. M. ferrireducens’	M.ferri_01479	K09516	Uncharacterized protein	Candidatus Schekmanbacteria bacterium RIFCSPLOWO2_12_FULL_38_15	Diapolycopene oxygenase	K09516	all-trans-retinol 13,14-reductase	RETSAT		2.17946
Ca. M. ferrireducens’	M.ferri_01480	#N/A	Uncharacterized protein	Candidatus Methanoperedens sp. BLZ1	hypothetical protein	#N/A	#N/A	#N/A		28.9855
Ca. M. ferrireducens’	M.ferri_01481	K01585	Diaminopimelate decarboxylase	Candidatus Methanoperedens sp. BLZ1	Biosynthetic arginine decarboxylase	K01585	arginine decarboxylase	speA		12.7234
Ca. M. ferrireducens’	M.ferri_01482	K09725	Uncharacterized protein	Candidatus Methanoperedens sp. BLZ1	hypothetical protein	K09725	uncharacterized protein	K09725		1.1888
Ca. M. ferrireducens’	M.ferri_01483	K01784	UDP-glucose 4-epimerase	Candidatus Methanoperedens sp. BLZ1	UDP-glucose 4-epimerase	K01784	UDP-glucose 4-epimerase	galE, GALE		1.66054
Ca. M. ferrireducens’	M.ferri_01484	K07562	NMD3 family protein	Candidatus Methanoperedens sp. BLZ1	NMD3 family protein	K07562	nonsense-mediated mRNA decay protein 3	NMD3		3.76853
Ca. M. ferrireducens’	M.ferri_01485	K02003	ABC-type antimicrobial peptide transport system, ATPase component	Candidatus Methanoperedens nitroreducens	putative ABC transporter ATP-binding protein YknY	K02003	putative ABC transport system ATP-binding protein	ABC.CD.A		2.44426
Ca. M. ferrireducens’	M.ferri_01486	K02004	ABC-type transport system, involved in lipoprotein release, permease component	Candidatus Methanoperedens nitroreducens	ABC transporter permease YtrF	K02004	putative ABC transport system permease protein	ABC.CD.P		11.8543
Ca. M. ferrireducens’	M.ferri_01487	K02004	ABC-type transport system, involved in lipoprotein release, permease component	Candidatus Methanoperedens nitroreducens	Macrolide export ATP-binding/permease protein MacB	K02004	putative ABC transport system permease protein	ABC.CD.P		0.947593
Ca. M. ferrireducens’	M.ferri_01488	#N/A	#N/A	#N/A	hypothetical protein	#N/A	#N/A	#N/A		0
Ca. M. ferrireducens’	M.ferri_01489	K07243	Putative membrane protein	Candidatus Methanoperedens nitroreducens	Ferrous iron permease EfeU	K07243	high-affinity iron transporter	FTR, FTH1, efeU		1.94631
Ca. M. ferrireducens’	M.ferri_01490	K00400	Methyl coenzyme M reductase system, component A2	Candidatus Methanoperedens nitroreducens	ABC transporter ATP-binding protein YtrB	K00400	methyl coenzyme M reductase system, component A2	K00400		20.6282
Ca. M. ferrireducens’	M.ferri_01491	K00400	Methyl coenzyme M reductase system, component A2	Candidatus Methanoperedens nitroreducens	Glycine betaine transport ATP-binding protein OpuAA	K00400	methyl coenzyme M reductase system, component A2	K00400		3.37171
Ca. M. ferrireducens’	M.ferri_01492	#N/A	Ferredoxin	Candidatus Methanoperedens sp. BLZ1	Ferredoxin-3	#N/A	#N/A	#N/A		20.9229
Ca. M. ferrireducens’	M.ferri_01493	K00239	Succinate dehydrogenase, flavoprotein subunit	Candidatus Methanoperedens nitroreducens	Succinate dehydrogenase flavoprotein subunit	K00239	succinate dehydrogenase / fumarate reductase, flavoprotein subunit	sdhA, frdA		3.39538
Ca. M. ferrireducens’	M.ferri_01494	K00240	Succinate dehydrogenase and fumarate reductase iron-sulfur protein	Candidatus Methanoperedens nitroreducens	Succinate dehydrogenase iron-sulfur subunit	K00240	succinate dehydrogenase / fumarate reductase, iron-sulfur subunit	sdhB, frdB		8.68168
Ca. M. ferrireducens’	M.ferri_01495	K20608	Aminopeptidase	Candidatus Methanoperedens nitroreducens	Putative aminopeptidase YsdC	K20608	tetrahedral aminopeptidase	tet		3.51205
Ca. M. ferrireducens’	M.ferri_01496	K03294	Amino acid transporter	Candidatus Methanoperedens sp. BLZ1	putative amino acid permease YhdG	K03294	basic amino acid/polyamine antiporter, APA family	TC.APA		0.567323
Ca. M. ferrireducens’	M.ferri_01497	K20274	Zinc metalloprotease (Elastase)	Candidatus Methanoperedens nitroreducens	Bacillolysin	K20274	zinc metalloprotease ZmpB	zmpB		0.352067
Ca. M. ferrireducens’	M.ferri_01498	#N/A	Uncharacterized protein	Candidatus Methanoperedens nitroreducens	hypothetical protein	#N/A	#N/A	#N/A		0
Ca. M. ferrireducens’	M.ferri_01499	K04771	Trypsin-like serine protease with C-terminal PDZ domain	Candidatus Methanoperedens nitroreducens	Putative serine protease HtrA	K04771	serine protease Do	degP, htrA		6.0006
Ca. M. ferrireducens’	M.ferri_01500	K00303	Glycine/D-amino acid oxidase, deaminating	Candidatus Methanoperedens nitroreducens	N-methyltryptophan oxidase	K00303	sarcosine oxidase, subunit beta	soxB		0.516614
Ca. M. ferrireducens’	M.ferri_01501	K01704	3-isopropylmalate dehydratase small subunit	Euryarchaeota archaeon RBG_16_68_12	2,3-dimethylmalate dehydratase small subunit	K01704	3-isopropylmalate/(R)-2-methylmalate dehydratase small subunit	leuD, IPMI-S		0.962708
Ca. M. ferrireducens’	M.ferri_01502	K01703	3-isopropylmalate dehydratase large subunit	Candidatus Schekmanbacteria bacterium RBG_16_38_11	Homoaconitase large subunit	K01703	3-isopropylmalate/(R)-2-methylmalate dehydratase large subunit	leuC, IPMI-L		0.187257
Ca. M. ferrireducens’	M.ferri_01503	K01647	Citrate synthase	Candidatus Methanoperedens sp. BLZ1	Citrate synthase 2	K01647	citrate synthase	CS, gltA		5.65662
Ca. M. ferrireducens’	M.ferri_01504	K05601	Rubredoxin	Candidatus Methanoperedens sp. BLZ1	Rubredoxin	K05601	hydroxylamine reductase	hcp		0
Ca. M. ferrireducens’	M.ferri_01505	#N/A	(Fe-S)-binding protein	Candidatus Methanoperedens sp. BLZ1	2-ketoisovalerate ferredoxin oxidoreductase subunit delta	#N/A	#N/A	#N/A		10.0695
Ca. M. ferrireducens’	M.ferri_01506	#N/A	Uncharacterized protein	unclassified Candidatus Altiarchaeales	putative HTH-type transcriptional regulator YusO	#N/A	#N/A	#N/A		2.74338
Ca. M. ferrireducens’	M.ferri_01507	#N/A	Uncharacterized protein	Microlunatus phosphovorus (strain ATCC 700054 / DSM 10555 / JCM 9379 / NBRC 101784 / NCIMB 13414 / VKM Ac-1990 / NM-1)	hypothetical protein	#N/A	#N/A	#N/A		1.2397
Ca. M. ferrireducens’	M.ferri_01508	K14537	GTPase	Candidatus Methanoperedens sp. BLZ1	Ribosome biogenesis GTPase A	K14537	nuclear GTP-binding protein	NUG2, GNL2		0
Ca. M. ferrireducens’	M.ferri_01509	#N/A	Uncharacterized protein	Candidatus Methanoperedens sp. BLZ1	Poly(R)-hydroxyalkanoic acid synthase subunit (PHA_synth_III_E)	#N/A	#N/A	#N/A		2.26806
Ca. M. ferrireducens’	M.ferri_01510	#N/A	#N/A	#N/A	hypothetical protein	#N/A	#N/A	#N/A		55.1499
Ca. M. ferrireducens’	M.ferri_01511	#N/A	Uncharacterized protein	Candidatus Methanoperedens sp. BLZ1	hypothetical protein	#N/A	#N/A	#N/A		8.28628
Ca. M. ferrireducens’	M.ferri_01512	K09119	Uncharacterized protein	Candidatus Methanoperedens sp. BLZ1	Kinase binding protein CGI-121	K09119	KEOPS complex subunit Cgi121	cgi121		8.77101
Ca. M. ferrireducens’	M.ferri_01513	K02004	ABC-type transport system, involved in lipoprotein release, permease component	Candidatus Methanoperedens nitroreducens	putative ABC transporter permease YknZ	K02004	putative ABC transport system permease protein	ABC.CD.P		3.94893
Ca. M. ferrireducens’	M.ferri_01514	#N/A	Uncharacterized protein	Candidatus Methanoperedens sp. BLZ1	hypothetical protein	#N/A	#N/A	#N/A		0.579759
Ca. M. ferrireducens’	M.ferri_01515	K01992	ABC-type Na+ efflux pump, permease component	Candidatus Methanoperedens nitroreducens	ABC-2 family transporter protein	K01992	ABC-2 type transport system permease protein	ABC-2.P		4.82124
Ca. M. ferrireducens’	M.ferri_01516	#N/A	Uncharacterized protein	Candidatus Methanoperedens nitroreducens	hypothetical protein	#N/A	#N/A	#N/A		11.4192
Ca. M. ferrireducens’	M.ferri_01517	K01990	ABC transporter ATP-binding protein	Candidatus Methanoperedens sp. BLZ1	putative ABC transporter ATP-binding protein YxlF	K01990	ABC-2 type transport system ATP-binding protein	ABC-2.A		0.620593
Ca. M. ferrireducens’	M.ferri_01518	K02003	ABC transporter, ATP-binding protein	Candidatus Methanoperedens sp. BLZ1	putative ABC transporter ATP-binding protein YknY	K02003	putative ABC transport system ATP-binding protein	ABC.CD.A		4.99824
Ca. M. ferrireducens’	M.ferri_01519	#N/A	Yip1 domain protein (Fragment)	Candidatus Methanoperedens sp. BLZ1	Yip1 domain protein	#N/A	#N/A	#N/A		3.54418
Ca. M. ferrireducens’	M.ferri_01520	#N/A	Uncharacterized protein	Candidatus Methanoperedens sp. BLZ1	hypothetical protein	#N/A	#N/A	#N/A		0
Ca. M. ferrireducens’	M.ferri_01521	#N/A	NPCBM-associated, NEW3 domain of alpha-galactosidase	Candidatus Methanoperedens sp. BLZ1	hypothetical protein	#N/A	#N/A	#N/A		1.34614
Ca. M. ferrireducens’	M.ferri_01522	K04773	Periplasmic serine protease	Candidatus Methanoperedens sp. BLZ1	Putative signal peptide peptidase SppA	K04773	protease IV	sppA		5.62908
Ca. M. ferrireducens’	M.ferri_01523	K00400	Methylcoenzyme M reductase system, component A2	Candidatus Methanoperedens sp. BLZ1	Methionine import ATP-binding protein MetN	K00400	methyl coenzyme M reductase system, component A2	K00400		4.08363
Ca. M. ferrireducens’	M.ferri_01524	#N/A	TPR repeat protein	Candidatus Methanoperedens sp. BLZ1	TPR repeat-containing protein YrrB	#N/A	#N/A	#N/A		11.5292
Ca. M. ferrireducens’	M.ferri_01525	K01485	Chlorohydrolase family protein	Candidatus Methanoperedens sp. BLZ1	Atrazine chlorohydrolase	K01487	guanine deaminase	E3.5.4.3, guaD		0.904446
Ca. M. ferrireducens’	M.ferri_01526	K06149	Universal stress protein	Candidatus Methanoperedens sp. BLZ1	TRAP-T-associated universal stress protein TeaD	K06149	universal stress protein A	uspA		6.49451
Ca. M. ferrireducens’	M.ferri_01527	K03281	Inosine-5'-monophosphate dehydrogenase	Candidatus Methanoperedens sp. BLZ1	Carnitine transport ATP-binding protein OpuCA	K00088	IMP dehydrogenase	IMPDH, guaB		3.28059
Ca. M. ferrireducens’	M.ferri_01528	K01687	Dihydroxy-acid dehydratase	Candidatus Methanoperedens sp. BLZ1	Dihydroxy-acid dehydratase	K01687	dihydroxy-acid dehydratase	ilvD		1.36658
Ca. M. ferrireducens’	M.ferri_01529	#N/A	Peptidase	Methanosarcina sp. Ant1	Matrixin	#N/A	#N/A	#N/A		9.45458
Ca. M. ferrireducens’	M.ferri_01530	#N/A	#N/A	#N/A	hypothetical protein	#N/A	#N/A	#N/A		0
Ca. M. ferrireducens’	M.ferri_01531	K07049	Putative metal-dependent hydrolase (Urease superfamily)	Candidatus Methanoperedens nitroreducens	TatD related DNase	K07049	TatD-related deoxyribonuclease	K07049		0.560434
Ca. M. ferrireducens’	M.ferri_01532	#N/A	Uncharacterized protein (Fragment)	Candidatus Methanoperedens sp. BLZ1	flagellin	#N/A	#N/A	#N/A		0
Ca. M. ferrireducens’	M.ferri_01533	K00927	Phosphoglycerate kinase	Candidatus Methanoperedens sp. BLZ1	Phosphoglycerate kinase	K00927	phosphoglycerate kinase	PGK, pgk		8.65375
Ca. M. ferrireducens’	M.ferri_01534	#N/A	Uncharacterized protein	Candidatus Methanoperedens sp. BLZ1	hypothetical protein	#N/A	#N/A	#N/A		2.41222
Ca. M. ferrireducens’	M.ferri_01535	K07027	Uncharacterized protein	Candidatus Methanoperedens sp. BLZ1	Lysylphosphatidylglycerol synthase TM region	K07027	glycosyltransferase 2 family protein	K07027		1.23755
Ca. M. ferrireducens’	M.ferri_01536	#N/A	#N/A	#N/A	hypothetical protein	#N/A	#N/A	#N/A		0
Ca. M. ferrireducens’	M.ferri_01537	K15635	2,3-bisphosphoglycerate-independent phosphoglycerate mutase	Candidatus Methanoperedens sp. BLZ1	cofactor-independent phosphoglycerate mutase	K15635	2,3-bisphosphoglycerate-independent phosphoglycerate mutase	apgM		0.800619
Ca. M. ferrireducens’	M.ferri_01538	#N/A	Uncharacterized protein	Candidatus Methanoperedens sp. BLZ1	hypothetical protein	#N/A	#N/A	#N/A		4.97134
Ca. M. ferrireducens’	M.ferri_01539	K03243	Probable translation initiation factor IF-2	Candidatus Methanoperedens sp. BLZ1	Translation initiation factor IF-2	K03243	translation initiation factor 5B	EIF5B		5.64881
Ca. M. ferrireducens’	M.ferri_01540	K00940	Nucleoside diphosphate kinase	Candidatus Methanoperedens sp. BLZ1	Nucleoside diphosphate kinase	K00940	nucleoside-diphosphate kinase	ndk, NME		7.21478
Ca. M. ferrireducens’	M.ferri_01541	K02896	50S ribosomal protein L24e	Candidatus Methanoperedens sp. BLZ1	50S ribosomal protein L24e	K02896	large subunit ribosomal protein L24e	RP-L24e, RPL24		0
Ca. M. ferrireducens’	M.ferri_01542	K02979	30S ribosomal protein S28e	Candidatus Methanoperedens sp. BLZ1	30S ribosomal protein S28e	K02979	small subunit ribosomal protein S28e	RP-S28e, RPS28		0
Ca. M. ferrireducens’	M.ferri_01543	K02936	50S ribosomal protein L7Ae	Candidatus Methanoperedens sp. BLZ1	50S ribosomal protein L7Ae	K02936	large subunit ribosomal protein L7Ae	RP-L7Ae, RPL7A		0.769223
Ca. M. ferrireducens’	M.ferri_01544	#N/A	Uncharacterized protein	Candidatus Methanoperedens sp. BLZ1	hypothetical protein	#N/A	#N/A	#N/A		0
Ca. M. ferrireducens’	M.ferri_01545	K00766	Anthranilate phosphoribosyltransferase	Candidatus Methanoperedens sp. BLZ1	Anthranilate phosphoribosyltransferase	K00766	anthranilate phosphoribosyltransferase	trpD		2.41883
Ca. M. ferrireducens’	M.ferri_01546	K01817	N-(5'-phosphoribosyl)anthranilate isomerase	Candidatus Methanoperedens nitroreducens	N-(5'-phosphoribosyl)anthranilate isomerase	K01817	phosphoribosylanthranilate isomerase	trpF		0
Ca. M. ferrireducens’	M.ferri_01547	K01657	Anthranilate synthase component 1	Candidatus Methanoperedens nitroreducens	Anthranilate synthase component 1	K01657	anthranilate synthase component I	trpE		2.07157
Ca. M. ferrireducens’	M.ferri_01548	K01658	Anthranilate synthase, component II	Candidatus Methanoperedens sp. BLZ1	Aminodeoxychorismate synthase component 2	K01658	anthranilate synthase component II	trpG		3.33591
Ca. M. ferrireducens’	M.ferri_01550	K03547	DNA repair protein	Candidatus Methanoperedens sp. BLZ1	3',5'-cyclic adenosine monophosphate phosphodiesterase CpdA	K03547	DNA repair protein SbcD/Mre11	sbcD, mre11		8.29111
Ca. M. ferrireducens’	M.ferri_01551	K03546	DNA double-strand break repair Rad50 ATPase (Fragment)	Candidatus Methanoperedens sp. BLZ1	chromosome segregation protein	K03546	DNA repair protein SbcC/Rad50	sbcC, rad50		4.22909
Ca. M. ferrireducens’	M.ferri_01552	#N/A	NurA domain-containing protein	Candidatus Methanoperedens nitroreducens	NurA domain protein	#N/A	#N/A	#N/A		6.62375
Ca. M. ferrireducens’	M.ferri_01553	#N/A	Uncharacterized protein	Candidatus Methanoperedens sp. BLZ1	hypothetical protein	#N/A	#N/A	#N/A		8.211
Ca. M. ferrireducens’	M.ferri_01554	K06915	Putative ATPase	Candidatus Methanoperedens nitroreducens	hypothetical protein	K06915	uncharacterized protein	K06915		0.850116
Ca. M. ferrireducens’	M.ferri_01555	K07218	Cell surface protein	Candidatus Methanoperedens sp. BLZ1	Poly(beta-D-mannuronate) C5 epimerase	K07218	nitrous oxidase accessory protein	nosD		1.9373
Ca. M. ferrireducens’	M.ferri_01556	#N/A	#N/A	#N/A	hypothetical protein	#N/A	#N/A	#N/A		15.2026
Ca. M. ferrireducens’	M.ferri_01557	#N/A	Uncharacterized protein	Candidatus Methanoperedens sp. BLZ1	hypothetical protein	#N/A	#N/A	#N/A		2.32476
Ca. M. ferrireducens’	M.ferri_01558	K06885	Phosphohydrolase	Candidatus Methanoperedens sp. BLZ1	deoxyguanosinetriphosphate triphosphohydrolase-like protein	K06885	uncharacterized protein	K06885		4.36996
Ca. M. ferrireducens’	M.ferri_01559	K12234	Coenzyme F420-0 gamma-glutamyl ligase	Candidatus Methanoperedens sp. BLZ1	Coenzyme F420:L-glutamate ligase	K12234	coenzyme F420-0:L-glutamate ligase / coenzyme F420-1:gamma-L-glutamate ligase	cofE, fbiB		5.66317
Ca. M. ferrireducens’	M.ferri_01560	K07151	Oligosaccharyl transferase STT3 subunit	Methanococcoides methylutens	Oligosaccharyl transferase STT3 subunit	K07151	dolichyl-diphosphooligosaccharide---protein glycosyltransferase	STT3		5.45628
Ca. M. ferrireducens’	M.ferri_01561	K07151	Oligosaccharyl transferase STT3 subunit	Methanohalophilus mahii (strain ATCC 35705 / DSM 5219 / SLP)	Oligosaccharyl transferase STT3 subunit	K07151	dolichyl-diphosphooligosaccharide---protein glycosyltransferase	STT3		8.81027
Ca. M. ferrireducens’	M.ferri_01562	K05928	UPI0008FB4FC2 related cluster	unknown	27-O-demethylrifamycin SV methyltransferase	K05928	tocopherol O-methyltransferase	E2.1.1.95		6.97428
Ca. M. ferrireducens’	M.ferri_01563	K04034	Uncharacterized protein	Chloroflexi bacterium RBG_13_51_18	2-hydroxyethylphosphonate methyltransferase	K04034	anaerobic magnesium-protoporphyrin IX monomethyl ester cyclase	bchE		6.04438
Ca. M. ferrireducens’	M.ferri_01564	K13010	Uncharacterized protein	candidate division WOR-1 bacterium RIFOXYC2_FULL_41_25	dTDP-3-amino-3,4,6-trideoxy-alpha-D-glucose transaminase	K13010	perosamine synthetase	per, rfbE		1.24871
Ca. M. ferrireducens’	M.ferri_01565	K01784	Uncharacterized protein	candidate division WOR-1 bacterium RIFOXYC2_FULL_41_25	dTDP-glucose 4,6-dehydratase 2	K01784	UDP-glucose 4-epimerase	galE, GALE		4.42032
Ca. M. ferrireducens’	M.ferri_01566	K13668	Uncharacterized protein	candidate division WOR-1 bacterium RIFOXYB2_FULL_36_35	N-acetyl-alpha-D-glucosaminyl L-malate synthase	K13668	phosphatidyl-myo-inositol dimannoside synthase	pimB		3.7561
Ca. M. ferrireducens’	M.ferri_01567	K01784	Nucleoside-diphosphate-sugar epimerase	Candidatus Methanoperedens nitroreducens	UDP-glucose 4-epimerase	K01784	UDP-glucose 4-epimerase	galE, GALE		1.29047
Ca. M. ferrireducens’	M.ferri_01568	K15894	Uncharacterized protein	Candidatus Altiarchaeum sp. CG2_30_32_3053	UDP-N-acetylglucosamine 4,6-dehydratase (inverting)	K15894	UDP-N-acetylglucosamine 4,6-dehydratase	pseB		1.41572
Ca. M. ferrireducens’	M.ferri_01569	K01784	Nucleoside-diphosphate-sugar epimerase	Methanoregula formicica (strain DSM 22288 / NBRC 105244 / SMSP)	UDP-glucose 4-epimerase	K01784	UDP-glucose 4-epimerase	galE, GALE		0
Ca. M. ferrireducens’	M.ferri_01570	K13010	UDP-4-amino-4, 6-dideoxy-N-acetyl-beta-L-altrosamine transaminase	Thermoplasmatales archaeon DG-70-1	UDP-4-amino-4,6-dideoxy-N-acetyl-beta-L-altrosamine transaminase	K13010	perosamine synthetase	per, rfbE		0.622704
Ca. M. ferrireducens’	M.ferri_01571	K06607	Uncharacterized protein	Methanosarcina sp. 1.H.T.1A.1	General stress protein 69	K06607	myo-inositol catabolism protein IolS	iolS		1.24541
Ca. M. ferrireducens’	M.ferri_01572	K07257	Uncharacterized protein	unclassified Candidatus Omnitrophica	3-deoxy-manno-octulosonate cytidylyltransferase	K07257	spore coat polysaccharide biosynthesis protein SpsF	spsF		4.72776
Ca. M. ferrireducens’	M.ferri_01573	K01845	Aminotransferase class III	Nitrospirae bacterium GWC2_56_14	3-aminobutyryl-CoA aminotransferase	K01845	glutamate-1-semialdehyde 2,1-aminomutase	hemL		1.19696
Ca. M. ferrireducens’	M.ferri_01574	K15896	UDP-4-amino-4, 6-dideoxy-N-acetyl-beta-L-altrosamine N-acetyltransferase	Nitrospirae bacterium GWA2_42_11	UDP-4-amino-4,6-dideoxy-N-acetyl-beta-L-altrosamine N-acetyltransferase	K15896	UDP-4-amino-4,6-dideoxy-N-acetyl-beta-L-altrosamine N-acetyltransferase	pseH		0
Ca. M. ferrireducens’	M.ferri_01575	K15898	Pseudaminic acid synthase	Methanosarcina sp. Ant1	Pseudaminic acid synthase	K15898	pseudaminic acid synthase	pseI, neuB3		0.968651
Ca. M. ferrireducens’	M.ferri_01576	K01151	Uncharacterized protein	Candidatus Altiarchaeales archaeon WOR_SM1_SCG	endonuclease IV	K01151	deoxyribonuclease IV	nfo		3.06487
Ca. M. ferrireducens’	M.ferri_01577	#N/A	Uncharacterized protein	Chloroflexi bacterium RBG_13_48_17	hypothetical protein	#N/A	#N/A	#N/A		1.79485
Ca. M. ferrireducens’	M.ferri_01578	K06409	Polysaccharide biosynthesis protein, membrane-associated	Methanococcoides burtonii	hypothetical protein	K06409	stage V sporulation protein B	spoVB		1.29153
Ca. M. ferrireducens’	M.ferri_01579	K06139	Uncharacterized protein	Candidatus Nealsonbacteria bacterium RIFCSPLOWO2_01_FULL_43_32	Putative mycofactocin radical SAM maturase MftC	K06139	pyrroloquinoline quinone biosynthesis protein E	pqqE		16.3561
Ca. M. ferrireducens’	M.ferri_01580	K04034	Uncharacterized protein	Planctomycetes bacterium GWA2_39_15	2-hydroxyethylphosphonate methyltransferase	K04034	anaerobic magnesium-protoporphyrin IX monomethyl ester cyclase	bchE		4.15721
Ca. M. ferrireducens’	M.ferri_01581	K00983	Cytidylyltransferase	Chloroflexi bacterium RBG_13_48_17	N-acylneuraminate cytidylyltransferase	K00983	N-acylneuraminate cytidylyltransferase	neuA		5.08542
Ca. M. ferrireducens’	M.ferri_01582	K00059	Uncharacterized protein	Chloroflexi bacterium RBG_13_48_17	3-oxoacyl-[acyl-carrier-protein] reductase FabG	K00059	3-oxoacyl-[acyl-carrier protein] reductase	fabG		1.58506
Ca. M. ferrireducens’	M.ferri_01583	K01711	GDP-mannose 4,6-dehydratase	Peptococcaceae bacterium SCADC1_2_3	GDP-mannose 4,6-dehydratase	K01711	GDPmannose 4,6-dehydratase	gmd, GMDS		2.69779
Ca. M. ferrireducens’	M.ferri_01584	K13317	Uncharacterized protein	Chloroflexi bacterium RBG_13_48_17	hypothetical protein	K13317	NDP-4-keto-2,6-dideoxyhexose 3-C-methyltransferase	eryBIII, tylCIII, tylC3		4.07107
Ca. M. ferrireducens’	M.ferri_01585	K13010	Uncharacterized protein	Omnitrophica WOR_2 bacterium RIFCSPHIGHO2_02_FULL_50_17	GDP-perosamine synthase	K13010	perosamine synthetase	per, rfbE		7.90355
Ca. M. ferrireducens’	M.ferri_01586	#N/A	Uncharacterized protein	Chloroflexi bacterium RBG_13_48_17	Magnesium-protoporphyrin O-methyltransferase	#N/A	#N/A	#N/A		3.91186
Ca. M. ferrireducens’	M.ferri_01587	K00568	hypothetical protein	bacterium JKG1	putative methyltransferase YcgJ	K00568	2-polyprenyl-6-hydroxyphenyl methylase / 3-demethylubiquinone-9 3-methyltransferase	ubiG		1.55882
Ca. M. ferrireducens’	M.ferri_01588	K00721	Uncharacterized protein	Chloroflexi bacterium RBG_13_48_17	Undecaprenyl-phosphate mannosyltransferase	K00721	dolichol-phosphate mannosyltransferase	DPM1		1.44066
Ca. M. ferrireducens’	M.ferri_01589	#N/A	Uncharacterized protein	groundwater metagenome	hypothetical protein	#N/A	#N/A	#N/A		1.42048
Ca. M. ferrireducens’	M.ferri_01590	K06409	Uncharacterized protein	marine sediment metagenome	Polysaccharide biosynthesis protein	K06409	stage V sporulation protein B	spoVB		10.5385
Ca. M. ferrireducens’	M.ferri_01591	K00058	Phosphoglycerate dehydrogenase	Desulfotomaculum sp. 46_296	Hydroxypyruvate reductase	K00058	D-3-phosphoglycerate dehydrogenase / 2-oxoglutarate reductase	serA, PHGDH		1.18113
Ca. M. ferrireducens’	M.ferri_01592	K01784	NAD-dependent epimerase	Chloroflexi bacterium RBG_13_48_17	dTDP-glucose 4,6-dehydratase	K01784	UDP-glucose 4-epimerase	galE, GALE		6.7326
Ca. M. ferrireducens’	M.ferri_01593	K01091	UPI0007736980 related cluster	unknown	Haloacid dehalogenase-like hydrolase	K01091	phosphoglycolate phosphatase	gph		0
Ca. M. ferrireducens’	M.ferri_01594	K07130	Cyclase family protein	Methanobacterium paludis (strain DSM 25820 / JCM 18151 / SWAN1)	Kynurenine formamidase	K07130	arylformamidase	kynB		1.75822
Ca. M. ferrireducens’	M.ferri_01595	#N/A	Uncharacterized protein	Planctomycetes bacterium GWA2_39_15	hypothetical protein	#N/A	#N/A	#N/A		0.75443
Ca. M. ferrireducens’	M.ferri_01596	K13010	aminotransferase	Desulfovibrio termitidis	GDP-perosamine synthase	K13010	perosamine synthetase	per, rfbE		0
Ca. M. ferrireducens’	M.ferri_01597	K01709	Cytidine diphosphoglucose 4,6-dehydratase	Methanococcoides burtonii (strain DSM 6242 / NBRC 107633 / OCM 468 / ACE-M)	CDP-glucose 4,6-dehydratase	K01709	CDP-glucose 4,6-dehydratase	rfbG		5.2447
Ca. M. ferrireducens’	M.ferri_01598	K01790	dTDP-4-dehydrorhamnose 3,5-epimerase related protein	Methanococcoides burtonii (strain DSM 6242 / NBRC 107633 / OCM 468 / ACE-M)	dTDP-4-dehydrorhamnose 3,5-epimerase	K01790	dTDP-4-dehydrorhamnose 3,5-epimerase	rfbC, rmlC		6.62796
Ca. M. ferrireducens’	M.ferri_01599	K00978	Glucose-1-phosphate cytidylyltransferase	Methanococcoides burtonii (strain DSM 6242 / NBRC 107633 / OCM 468 / ACE-M)	Glucose-1-phosphate cytidylyltransferase	K00978	glucose-1-phosphate cytidylyltransferase	rfbF		12.2658
Ca. M. ferrireducens’	M.ferri_01600	K13010	Aminotransferase	Methanococcoides burtonii (strain DSM 6242 / NBRC 107633 / OCM 468 / ACE-M)	UDP-4-amino-4-deoxy-L-arabinose--oxoglutarate aminotransferase	K13010	perosamine synthetase	per, rfbE		0.0693729
Ca. M. ferrireducens’	M.ferri_01601	K16698	Glycosyl transferase, family 2	Methanococcoides burtonii (strain DSM 6242 / NBRC 107633 / OCM 468 / ACE-M)	UDP-Glc:alpha-D-GlcNAc-diphosphoundecaprenol beta-1,3-glucosyltransferase WfgD	K16698	teichuronic acid biosynthesis glycosyltransferase TuaG	tuaG		0
Ca. M. ferrireducens’	M.ferri_01602	K00752	Glycosyl transferase family 2	Methanohalobium evestigatum (strain ATCC BAA-1072 / DSM 3721 / NBRC 107634 / OCM 161 / Z-7303)	Poly-beta-1,6-N-acetyl-D-glucosamine synthase	K00752	hyaluronan synthase	hasA		0.278229
Ca. M. ferrireducens’	M.ferri_01603	K20444	Fe-S oxidoreductase	Candidatus Methanoperedens sp. BLZ1	tRNA-2-methylthio-N(6)-dimethylallyladenosine synthase	K04034	anaerobic magnesium-protoporphyrin IX monomethyl ester cyclase	bchE		8.86437
Ca. M. ferrireducens’	M.ferri_01604	#N/A	Phosphoserine phosphatase	Candidatus Methanoperedens sp. BLZ1	Chromosome partition protein Smc	#N/A	#N/A	#N/A		8.21744
Ca. M. ferrireducens’	M.ferri_01605	#N/A	Uncharacterized protein	Candidatus Methanoperedens sp. BLZ1	hypothetical protein	#N/A	#N/A	#N/A		10.4614
Ca. M. ferrireducens’	M.ferri_01606	K09148	Uncharacterized protein	Candidatus Methanoperedens sp. BLZ1	hypothetical protein	K09148	uncharacterized protein	K09148		12.4027
Ca. M. ferrireducens’	M.ferri_01607	K10726	Putative ATPase involved in replication control, Cdc46/Mcm family	Candidatus Methanoperedens nitroreducens	MCM2/3/5 family protein	K10726	replicative DNA helicase Mcm	mcm, cdc21		2.87236
Ca. M. ferrireducens’	M.ferri_01608	K05873	Adenylate cyclase	Candidatus Methanoperedens sp. BLZ1	Adenylate cyclase CyaB	K05873	adenylate cyclase, class 2	E4.6.1.1B, cyaB		14.8853
Ca. M. ferrireducens’	M.ferri_01609	K03724	Lhr-like helicase	Candidatus Methanoperedens nitroreducens	ATP-dependent RNA helicase DbpA	K03724	ATP-dependent helicase Lhr and Lhr-like helicase	lhr		0.361314
Ca. M. ferrireducens’	M.ferri_01610	#N/A	Uncharacterized protein	Candidatus Methanoperedens sp. BLZ1	putative ArCR,	#N/A	#N/A	#N/A		1.97975
Ca. M. ferrireducens’	M.ferri_01611	#N/A	SpoVT / AbrB like domain protein	Candidatus Methanoperedens sp. BLZ1	Antidote-toxin recognition MazE, bacterial antitoxin	#N/A	#N/A	#N/A		0
Ca. M. ferrireducens’	M.ferri_01612	#N/A	PIN domain protein	Candidatus Methanoperedens sp. BLZ1	PIN domain protein	#N/A	#N/A	#N/A		4.89203
Ca. M. ferrireducens’	M.ferri_01613	#N/A	Uncharacterized protein	Candidatus Methanoperedens sp. BLZ1	hypothetical protein	#N/A	#N/A	#N/A		0
Ca. M. ferrireducens’	M.ferri_01614	K05844	Ribosomal protein S6 modification protein	Candidatus Methanoperedens sp. BLZ1	carbamoyl phosphate synthase-like protein	K05844	ribosomal protein S6--L-glutamate ligase	rimK		2.62441
Ca. M. ferrireducens’	M.ferri_01615	K03789	Acetyltransferase (GNAT) family protein	Candidatus Methanoperedens sp. BLZ1	putative acetyltransferase	K03789	ribosomal-protein-alanine N-acetyltransferase	rimI		2.10431
Ca. M. ferrireducens’	M.ferri_01616	#N/A	Sensory protein	Candidatus Methanoperedens sp. BLZ1	hypothetical protein	#N/A	#N/A	#N/A		4.61534
Ca. M. ferrireducens’	M.ferri_01617	K06149	Universal stress protein	Candidatus Methanoperedens sp. BLZ1	Putative universal stress protein	K06149	universal stress protein A	uspA		4.91608
Ca. M. ferrireducens’	M.ferri_01618	K01870	Isoleucine--tRNA ligase	Candidatus Methanoperedens sp. BLZ1	Isoleucine--tRNA ligase	K01870	isoleucyl-tRNA synthetase	IARS, ileS		0.696103
Ca. M. ferrireducens’	M.ferri_01619	K06870	ATP-dependent protease La	Candidatus Methanoperedens sp. BLZ1	DNA-binding ATP-dependent protease La	K06870	uncharacterized protein	K06870		3.48714
Ca. M. ferrireducens’	M.ferri_01620	K00525	Ribonucleotide reductase	Candidatus Methanoperedens sp. BLZ1	Vitamin B12-dependent ribonucleoside-diphosphate reductase	K00525	ribonucleoside-diphosphate reductase alpha chain	E1.17.4.1A, nrdA, nrdE		2.01181
Ca. M. ferrireducens’	M.ferri_01621	#N/A	#N/A	#N/A	hypothetical protein	#N/A	#N/A	#N/A		38.324
Ca. M. ferrireducens’	M.ferri_01622	K02201	Non-canonical purine NTP phosphatase	Candidatus Methanoperedens sp. BLZ1	Non-canonical purine NTP phosphatase	K02201	pantetheine-phosphate adenylyltransferase	E2.7.7.3B		0
Ca. M. ferrireducens’	M.ferri_01623	#N/A	Uncharacterized protein	Candidatus Methanoperedens sp. BLZ1	hypothetical protein	#N/A	#N/A	#N/A		1.01146
Ca. M. ferrireducens’	M.ferri_01624	K03892	Transcriptional regulator, ArsR family	Methanosarcina thermophila TM-1	Biofilm growth-associated repressor	K03892	ArsR family transcriptional regulator, arsenate/arsenite/antimonite-responsive transcriptional repressor	arsR		0
Ca. M. ferrireducens’	M.ferri_01625	#N/A	Uncharacterized protein	Gammaproteobacteria bacterium RBG_16_66_13	hypothetical protein	#N/A	#N/A	#N/A		21.2878
Ca. M. ferrireducens’	M.ferri_01626	#N/A	Uncharacterized protein (Fragment)	Candidatus Methanoperedens sp. BLZ1	hypothetical protein	#N/A	#N/A	#N/A		12.205
Ca. M. ferrireducens’	M.ferri_01627	#N/A	Uncharacterized protein	Candidatus Methanoperedens sp. BLZ1	RloB-like protein	#N/A	#N/A	#N/A		0
Ca. M. ferrireducens’	M.ferri_01628	K06926	Uncharacterized protein	Candidatus Altiarchaeales archaeon WOR_SM1_86-2	AAA domain, putative AbiEii toxin, Type IV TA system	K06926	uncharacterized protein	K06926		0
Ca. M. ferrireducens’	M.ferri_01629	K01992	Putative ABC-2 type transport system permease protein	Candidatus Methanoperedens sp. BLZ1	ABC-2 family transporter protein	K01992	ABC-2 type transport system permease protein	ABC-2.P		1.03725
Ca. M. ferrireducens’	M.ferri_01630	#N/A	ABC-2 family transporter protein	Candidatus Methanoperedens sp. BLZ1	ABC-2 family transporter protein	#N/A	#N/A	#N/A		0.314562
Ca. M. ferrireducens’	M.ferri_01631	K01990	Gliding motility protein	Candidatus Methanoperedens sp. BLZ1	ABC transporter ATP-binding protein NatA	K01990	ABC-2 type transport system ATP-binding protein	ABC-2.A		13.7884
Ca. M. ferrireducens’	M.ferri_01632	#N/A	Uncharacterized protein	Candidatus Methanoperedens sp. BLZ1	hypothetical protein	#N/A	#N/A	#N/A		10.7826
Ca. M. ferrireducens’	M.ferri_01633	#N/A	Putative uncharacterized protein	uncultured archaeon GZfos9D8	hypothetical protein	#N/A	#N/A	#N/A		8.31102
Ca. M. ferrireducens’	M.ferri_01634	K07333	Type II secretion system F domain protein	Methanohalobium evestigatum (strain ATCC BAA-1072 / DSM 3721 / NBRC 107634 / OCM 161 / Z-7303)	flagellar assembly protein J	K07333	archaeal flagellar protein FlaJ	flaJ-A, flaJ		1.35642
Ca. M. ferrireducens’	M.ferri_01635	K07332	secretion system protein E	Methanolobus tindarius	Type IV secretion system protein PtlH	K07332	archaeal flagellar protein FlaI	flaI-A, flaI		3.17161
Ca. M. ferrireducens’	M.ferri_01636	#N/A	Flagellar accessory protein FlaH	Candidatus Methanoperedens sp. BLZ1	flagellar accessory protein FlaH	#N/A	#N/A	#N/A		2.20341
Ca. M. ferrireducens’	M.ferri_01637	K08482	Resolvase/recombinase	Candidatus Methanoperedens sp. BLZ1	Circadian clock protein kinase KaiC	K08482	circadian clock protein KaiC	kaiC		8.30628
Ca. M. ferrireducens’	M.ferri_01638	K03639	Molybdenum cofactor biosynthesis protein A	Candidatus Methanoperedens sp. BLZ1	GTP 3',8-cyclase	K03639	GTP 3',8-cyclase	moaA, CNX2		4.25756
Ca. M. ferrireducens’	M.ferri_01639	K02051	Aliphatic sulfonate binding protein	Candidatus Methanoperedens sp. BLZ1	Putative aliphatic sulfonates-binding protein	K02051	NitT/TauT family transport system substrate-binding protein	ABC.SN.S		0.337465
Ca. M. ferrireducens’	M.ferri_01640	#N/A	Uncharacterized protein	Methanococcoides methylutens	hypothetical protein	#N/A	#N/A	#N/A		4.50924
Ca. M. ferrireducens’	M.ferri_01641	K00436	Aspartate aminotransferase	Candidatus Methanoperedens sp. BLZ1	Serine-pyruvate aminotransferase	K00436	NAD-reducing hydrogenase large subunit	hoxH		4.38175
Ca. M. ferrireducens’	M.ferri_01642	#N/A	Uncharacterized protein	Candidatus Methanoperedens sp. BLZ1	hypothetical protein	#N/A	#N/A	#N/A		11.5253
Ca. M. ferrireducens’	M.ferri_01643	K03386	Thioredoxin peroxidase	Coxiella sp. DG_40	Putative peroxiredoxin	K03386	peroxiredoxin (alkyl hydroperoxide reductase subunit C)	PRDX2_4, ahpC		5.83041
Ca. M. ferrireducens’	M.ferri_01644	K03671	Thioredoxin	Candidatus Methanoperedens sp. BLZ1	Thioredoxin	K03671	thioredoxin 1	trxA		2.58662
Ca. M. ferrireducens’	M.ferri_01645	K07577	Beta-lactamase superfamily domain protein	Candidatus Methanoperedens sp. BLZ1	Beta-lactamase superfamily domain protein	K07577	putative mRNA 3-end processing factor	K07577		12.3592
Ca. M. ferrireducens’	M.ferri_01646	K09729	Uncharacterized protein	Candidatus Methanoperedens sp. BLZ1	hypothetical protein	K09729	uncharacterized protein	K09729		0
Ca. M. ferrireducens’	M.ferri_01647	#N/A	Multi-sensor signal transduction histidine kinase	Candidatus Moduliflexus flocculans	sensory histidine kinase AtoS	#N/A	#N/A	#N/A		0.412951
Ca. M. ferrireducens’	M.ferri_01648	K00772	S-methyl-5'-thioadenosine phosphorylase	Geobacteraceae bacterium GWC2_58_44	S-methyl-5'-thioadenosine phosphorylase	K00772	5'-methylthioadenosine phosphorylase	mtaP, MTAP		1.97563
Ca. M. ferrireducens’	M.ferri_01649	#N/A	Uncharacterized protein	Chloroflexi bacterium RBG_16_51_9	Cytochrome c-type biogenesis protein CcmE	#N/A	#N/A	#N/A		4.98163
Ca. M. ferrireducens’	M.ferri_01650	K02195	Cytochrome C assembly protein	Candidatus Syntrophoarchaeum caldarius	Heme exporter protein C	K02195	heme exporter protein C	ccmC		2.51477
Ca. M. ferrireducens’	M.ferri_01651	K02488	Response regulator receiver	Candidatus Methanoperedens sp. BLZ1	Response regulator PleD	K02488	two-component system, cell cycle response regulator	pleD		1.0748
Ca. M. ferrireducens’	M.ferri_01652	#N/A	#N/A	#N/A	L-2-amino-thiazoline-4-carboxylic acid hydrolase	#N/A	#N/A	#N/A		1.20941
Ca. M. ferrireducens’	M.ferri_01653	K02198	Cytochrome c biogenesis factor	Candidatus Methanoperedens nitroreducens	Cytochrome c-type biogenesis protein CcmF	K02198	cytochrome c-type biogenesis protein CcmF	ccmF		1.6346
Ca. M. ferrireducens’	M.ferri_01654	K06139	Fe-S oxidoreductase	Clostridiales bacterium PH28_bin88	Putative mycofactocin radical SAM maturase MftC	K06139	pyrroloquinoline quinone biosynthesis protein E	pqqE		1.80369
Ca. M. ferrireducens’	M.ferri_01657	K02198	Uncharacterized protein (Fragment)	Desulfuromonadales bacterium C00003094	Cytochrome c-type biogenesis protein CcmF	K02198	cytochrome c-type biogenesis protein CcmF	ccmF		0.240677
Ca. M. ferrireducens’	M.ferri_01658	#N/A	#N/A	#N/A	hypothetical protein	#N/A	#N/A	#N/A		0.951039
Ca. M. ferrireducens’	M.ferri_01659	#N/A	Uncharacterized protein	Candidatus Syntrophoarchaeum butanivorans	hypothetical protein	#N/A	#N/A	#N/A		0
Ca. M. ferrireducens’	M.ferri_01660	K18933	Probable L-tyrosine/L-aspartate decarboxylase	Candidatus Methanoperedens sp. BLZ1	putative sphingosine-1-phosphate lyase	K18933	tyrosine decarboxylase / aspartate 1-decarboxylase	mfnA, adc		7.90851
Ca. M. ferrireducens’	M.ferri_01661	#N/A	Uncharacterized protein	Candidatus Methanoperedens sp. BLZ1	hypothetical protein	#N/A	#N/A	#N/A		12.0049
Ca. M. ferrireducens’	M.ferri_01662	#N/A	Methyltransferase	Candidatus Methanoperedens sp. BLZ1	hypothetical protein	#N/A	#N/A	#N/A		4.56527
Ca. M. ferrireducens’	M.ferri_01663	#N/A	Uncharacterized protein	Candidatus Methanoperedens sp. BLZ1	hypothetical protein	#N/A	#N/A	#N/A		0.299754
Ca. M. ferrireducens’	M.ferri_01664	K01953	Metal-binding-domain/4Fe-4S-binding-domain containing ABC transporter, ATP-binding protein	Candidatus Methanoperedens nitroreducens	Diphthamide synthase	K01953	asparagine synthase (glutamine-hydrolysing)	asnB, ASNS		13.3103
Ca. M. ferrireducens’	M.ferri_01665	K09731	UPF0212 protein MPEBLZ_01544	Candidatus Methanoperedens sp. BLZ1	hypothetical protein	K09731	uncharacterized protein	K09731		8.10963
Ca. M. ferrireducens’	M.ferri_01666	K09728	Uncharacterized protein	Candidatus Methanoperedens sp. BLZ1	hypothetical protein	K09728	uncharacterized protein	K09728		0
Ca. M. ferrireducens’	M.ferri_01667	#N/A	OsmC-like protein	Candidatus Methanoperedens sp. BLZ1	OsmC-like protein	#N/A	#N/A	#N/A		28.836
Ca. M. ferrireducens’	M.ferri_01668	#N/A	Plastocyanin/azurin family copper binding protein	Candidatus Methanoperedens sp. BLZ1	Amicyanin	#N/A	#N/A	#N/A		3.51317
Ca. M. ferrireducens’	M.ferri_01669	K11782	Chorismate dehydratase	Candidatus Methanoperedens sp. BLZ1	Chorismate dehydratase	K11782	chorismate dehydratase	mqnA		3.95987
Ca. M. ferrireducens’	M.ferri_01670	#N/A	Ethylbenzene dehydrogenase	Candidatus Methanoperedens sp. BLZ1	Ethylbenzene dehydrogenase	#N/A	#N/A	#N/A		2.57362
Ca. M. ferrireducens’	M.ferri_01671	#N/A	#N/A	#N/A	hypothetical protein	#N/A	#N/A	#N/A		0
Ca. M. ferrireducens’	M.ferri_01672	#N/A	Uncharacterized protein	marine sediment metagenome	hypothetical protein	#N/A	#N/A	#N/A		0
Ca. M. ferrireducens’	M.ferri_01673	#N/A	#N/A	#N/A	hypothetical protein	#N/A	#N/A	#N/A		62.2275
Ca. M. ferrireducens’	M.ferri_01674	#N/A	Transposase protein	Marine Group I thaumarchaeote SCGC AAA799-P11	hypothetical protein	#N/A	#N/A	#N/A		21.1606
Ca. M. ferrireducens’	M.ferri_01675	#N/A	Uncharacterized protein	archaeon 13_2_20CM_2_52_21	DDE domain protein	#N/A	#N/A	#N/A		4.71372
Ca. M. ferrireducens’	M.ferri_01676	#N/A	#N/A	#N/A	hypothetical protein	#N/A	#N/A	#N/A		0
Ca. M. ferrireducens’	M.ferri_01677	#N/A	Uncharacterized protein	Methanosarcina sp. WWM596	hypothetical protein	#N/A	#N/A	#N/A		0
Ca. M. ferrireducens’	M.ferri_01678	#N/A	Uncharacterized protein	Candidatus Methanoperedens nitroreducens	hypothetical protein	#N/A	#N/A	#N/A		0
Ca. M. ferrireducens’	M.ferri_01679	K01151	Endonuclease IV	Methanosarcina sp. MTP4	endonuclease IV	K01151	deoxyribonuclease IV	nfo		1.78747
Ca. M. ferrireducens’	M.ferri_01680	#N/A	Rubrerythrin	Candidatus Methanoperedens nitroreducens	Rubrerythrin	#N/A	#N/A	#N/A		5.16807
Ca. M. ferrireducens’	M.ferri_01681	K00088	Putative transcriptional regulator	Candidatus Methanoperedens nitroreducens	inosine 5'-monophosphate dehydrogenase	K00088	IMP dehydrogenase	IMPDH, guaB		15.5768
Ca. M. ferrireducens’	M.ferri_01682	K07744	Putative transcriptional regulator	Candidatus Methanoperedens nitroreducens	inosine 5'-monophosphate dehydrogenase	K07744	transcriptional regulator	K07744		1.34351
Ca. M. ferrireducens’	M.ferri_01683	K13831	3-hexulose-6-phosphate synthase	Candidatus Methanoperedens sp. BLZ1	3-hexulose-6-phosphate synthase	K13831	3-hexulose-6-phosphate synthase / 6-phospho-3-hexuloisomerase	hps-phi		9.8532
Ca. M. ferrireducens’	M.ferri_01684	K02193	ABC transporter ATP-binding protein	Candidatus Methanoperedens sp. BLZ1	ABC transporter ATP-binding protein NatA	K02193	heme exporter protein A	ccmA		2.06476
Ca. M. ferrireducens’	M.ferri_01685	K02194	Heme exporter, protein B	Candidatus Methanoperedens sp. BLZ1	Heme exporter protein B	K02194	heme exporter protein B	ccmB		0
Ca. M. ferrireducens’	M.ferri_01686	K02195	Heme exporter protein C	Candidatus Methanoperedens sp. BLZ1	Heme exporter protein C	K02195	heme exporter protein C	ccmC		16.0689
Ca. M. ferrireducens’	M.ferri_01687	K02984	30S ribosomal protein S3Ae	Candidatus Methanoperedens sp. BLZ1	30S ribosomal protein S3Ae	K02984	small subunit ribosomal protein S3Ae	RP-S3Ae, RPS3A		2.02218
Ca. M. ferrireducens’	M.ferri_01688	#N/A	Uncharacterized protein	Candidatus Methanoperedens sp. BLZ1	hypothetical protein	#N/A	#N/A	#N/A		9.80759
Ca. M. ferrireducens’	M.ferri_01689	#N/A	Uncharacterized protein	Candidatus Methanoperedens sp. BLZ1	Dolichyl-phosphate-mannose-protein mannosyltransferase	#N/A	#N/A	#N/A		9.56086
Ca. M. ferrireducens’	M.ferri_01690	K00782	Lactate utilization protein B	Candidatus Methanoperedens sp. BLZ1	Lactate utilization protein B	K00782	L-lactate dehydrogenase complex protein LldG	lldG		3.58715
Ca. M. ferrireducens’	M.ferri_01691	K20276	Uncharacterized protein	Deltaproteobacteria bacterium RIFCSPLOWO2_12_FULL_43_16	Serine-aspartate repeat-containing protein I	K20276	large repetitive protein	bapA		3.1542
Ca. M. ferrireducens’	M.ferri_01693	#N/A	Ser-Thr-rich glycosyl-phosphatidyl-inositol-anchored membrane family protein (Fragment)	Candidatus Methanoperedens sp. BLZ1	Serine/threonine-protein kinase PknD	#N/A	#N/A	#N/A		2.07157
Ca. M. ferrireducens’	M.ferri_01694	K02906	50S ribosomal protein L3	uncultured archaeon	50S ribosomal protein L3	K02906	large subunit ribosomal protein L3	RP-L3, MRPL3, rplC		8.20201
Ca. M. ferrireducens’	M.ferri_01695	K02930	50S ribosomal protein L4	uncultured archaeon	50S ribosomal protein L4P	K02930	large subunit ribosomal protein L4e	RP-L4e, RPL4		1.87555
Ca. M. ferrireducens’	M.ferri_01696	K02892	50S ribosomal protein L23	Candidatus Methanoperedens sp. BLZ1	50S ribosomal protein L23	K02892	large subunit ribosomal protein L23	RP-L23, MRPL23, rplW		0
Ca. M. ferrireducens’	M.ferri_01697	K02886	50S ribosomal protein L2	Candidatus Methanoperedens sp. BLZ1	50S ribosomal protein L2	K02886	large subunit ribosomal protein L2	RP-L2, MRPL2, rplB		4.50924
Ca. M. ferrireducens’	M.ferri_01698	K02965	30S ribosomal protein S19P	Candidatus Methanoperedens sp. BLZ1	30S ribosomal protein S19	K02965	small subunit ribosomal protein S19	RP-S19, rpsS		27.6697
Ca. M. ferrireducens’	M.ferri_01699	K02890	50S ribosomal protein L22	uncultured archaeon	50S ribosomal protein L22P	K02890	large subunit ribosomal protein L22	RP-L22, MRPL22, rplV		33.1747
Ca. M. ferrireducens’	M.ferri_01700	K02982	30S ribosomal protein S3	uncultured archaeon	30S ribosomal protein S3	K02982	small subunit ribosomal protein S3	RP-S3, rpsC		0.837659
Ca. M. ferrireducens’	M.ferri_01701	K02904	50S ribosomal protein L29	Candidatus Methanoperedens sp. BLZ1	50S ribosomal protein L29	K02904	large subunit ribosomal protein L29	RP-L29, rpmC		9.23067
Ca. M. ferrireducens’	M.ferri_01702	K03538	Ribonuclease P protein component 1	Candidatus Methanoperedens sp. BLZ1	ribonuclease P protein component 1	K03538	ribonuclease P protein subunit POP4	POP4, RPP29		0
Ca. M. ferrireducens’	M.ferri_01703	K02961	30S ribosomal protein S17	uncultured archaeon	30S ribosomal protein S17	K02961	small subunit ribosomal protein S17	RP-S17, MRPS17, rpsQ		3.8746
Ca. M. ferrireducens’	M.ferri_01704	K02874	50S ribosomal protein L14	uncultured archaeon	50S ribosomal protein L14	K02874	large subunit ribosomal protein L14	RP-L14, MRPL14, rplN		15.3382
Ca. M. ferrireducens’	M.ferri_01705	K02895	50S ribosomal protein L24	uncultured euryarchaeote Rifle_16ft_4_minimus_1523	50S ribosomal protein L24P	K02895	large subunit ribosomal protein L24	RP-L24, MRPL24, rplX		30.2831
Ca. M. ferrireducens’	M.ferri_01706	K02987	30S ribosomal protein S4e	Candidatus Methanoperedens sp. BLZ1	30S ribosomal protein S4e	K02987	small subunit ribosomal protein S4e	RP-S4e, RPS4		0.339657
Ca. M. ferrireducens’	M.ferri_01707	K02931	50S ribosomal protein L5	uncultured archaeon	50S ribosomal protein L5	K02931	large subunit ribosomal protein L5	RP-L5, MRPL5, rplE		0
Ca. M. ferrireducens’	M.ferri_01708	#N/A	#N/A	#N/A	hypothetical protein	#N/A	#N/A	#N/A		0
Ca. M. ferrireducens’	M.ferri_01709	K02994	30S ribosomal protein S8	uncultured archaeon	30S ribosomal protein S8	K02994	small subunit ribosomal protein S8	RP-S8, rpsH		0
Ca. M. ferrireducens’	M.ferri_01710	K02933	50S ribosomal protein L6	uncultured archaeon	50S ribosomal protein L6	K02933	large subunit ribosomal protein L6	RP-L6, MRPL6, rplF		4.43281
Ca. M. ferrireducens’	M.ferri_01711	K02912	50S ribosomal protein L32e	Candidatus Methanoperedens sp. BLZ1	50S ribosomal protein L32e	K02912	large subunit ribosomal protein L32e	RP-L32e, RPL32		15.6675
Ca. M. ferrireducens’	M.ferri_01712	K02885	50S ribosomal protein L19e	uncultured euryarchaeote Rifle_16ft_4_minimus_1523	50S ribosomal protein L19e	K02885	large subunit ribosomal protein L19e	RP-L19e, RPL19		1.03921
Ca. M. ferrireducens’	M.ferri_01713	K02881	50S ribosomal protein L18	Candidatus Methanoperedens sp. BLZ1	50S ribosomal protein L18P	K02881	large subunit ribosomal protein L18	RP-L18, MRPL18, rplR		9.0706
Ca. M. ferrireducens’	M.ferri_01714	K02988	30S ribosomal protein S5	Candidatus Methanoperedens sp. BLZ1	30S ribosomal protein S5	K02988	small subunit ribosomal protein S5	RP-S5, MRPS5, rpsE		2.02153
Ca. M. ferrireducens’	M.ferri_01715	K02907	50S ribosomal protein L30	Candidatus Methanoperedens sp. BLZ1	50S ribosomal protein L30P	K02907	large subunit ribosomal protein L30	RP-L30, MRPL30, rpmD		7.64228
Ca. M. ferrireducens’	M.ferri_01716	K02876	50S ribosomal protein L15	uncultured archaeon	50S ribosomal protein L15P	K02876	large subunit ribosomal protein L15	RP-L15, MRPL15, rplO		6.83753
Ca. M. ferrireducens’	M.ferri_01717	K03076	Protein translocase subunit SecY	Candidatus Methanoperedens sp. BLZ1	preprotein translocase subunit SecY	K03076	preprotein translocase subunit SecY	secY		0.15915
Ca. M. ferrireducens’	M.ferri_01718	K02051	NMT1/THI5 like protein	Candidatus Methanoperedens sp. BLZ1	NMT1-like family protein	K02051	NitT/TauT family transport system substrate-binding protein	ABC.SN.S		2.57953
Ca. M. ferrireducens’	M.ferri_01719	K02050	Sulfonate ABC transporter, permease protein	Candidatus Methanoperedens sp. BLZ1	Bicarbonate transport system permease protein CmpB	K02050	NitT/TauT family transport system permease protein	ABC.SN.P		2.13895
Ca. M. ferrireducens’	M.ferri_01720	K02049	Sulfonate ABC transporter ATP-binding protein	Candidatus Methanoperedens sp. BLZ1	Aliphatic sulfonates import ATP-binding protein SsuB	K02049	NitT/TauT family transport system ATP-binding protein	ABC.SN.A		7.82548
Ca. M. ferrireducens’	M.ferri_01721	#N/A	Uncharacterized protein	Candidatus Methanoperedens sp. BLZ1	hypothetical protein	#N/A	#N/A	#N/A		0
Ca. M. ferrireducens’	M.ferri_01722	#N/A	Uncharacterized protein	Candidatus Methanoperedens sp. BLZ1	hypothetical protein	#N/A	#N/A	#N/A		18.4121
Ca. M. ferrireducens’	M.ferri_01723	#N/A	Proteasome Rpn11 subunit JAMM motif, Metallo peptidase, MEROPS family M67B	Candidatus Methanoperedens sp. BLZ1	Prokaryotic homologs of the JAB domain protein	#N/A	#N/A	#N/A		6.88252
Ca. M. ferrireducens’	M.ferri_01725	#N/A	Uncharacterized protein	Nitrospirae bacterium GWF2_44_13	hypothetical protein	#N/A	#N/A	#N/A		0
Ca. M. ferrireducens’	M.ferri_01726	K09181	Acetyl-CoA synthetase	Nitrospirae bacterium GWA2_42_11	Succinate--CoA ligase [ADP-forming] subunit alpha	K09181	acetyltransferase	yfiQ		1.40211
Ca. M. ferrireducens’	M.ferri_01727	K01682	3-isopropylmalate dehydratase large subunit	Candidatus Methanoperedens sp. BLZ1	Aconitate hydratase B	K01682	aconitate hydratase 2 / 2-methylisocitrate dehydratase	acnB		1.08707
Ca. M. ferrireducens’	M.ferri_01728	K03154	Small archaeal modifier protein 2	Candidatus Methanoperedens sp. BLZ1	hypothetical protein	K03154	sulfur carrier protein	thiS		30.323
Ca. M. ferrireducens’	M.ferri_01729	#N/A	Uncharacterized protein	Candidatus Methanoperedens sp. BLZ1	hypothetical protein	#N/A	#N/A	#N/A		11.9397
Ca. M. ferrireducens’	M.ferri_01730	K03072	Protein-export membrane protein SecD	Candidatus Methanoperedens sp. BLZ1	preprotein translocase subunit SecD	K03072	preprotein translocase subunit SecD	secD		3.29865
Ca. M. ferrireducens’	M.ferri_01731	K03074	Protein-export membrane protein SecF	Candidatus Methanoperedens sp. BLZ1	preprotein translocase subunit SecF	K03074	preprotein translocase subunit SecF	secF		6.12457
Ca. M. ferrireducens’	M.ferri_01732	K03455	Putative Na(+)/H(+) antiporter	Thaumarchaeota archaeon N4	Na(+)/H(+)-K(+) antiporter GerN	K03455	monovalent cation:H+ antiporter-2, CPA2 family	TC.KEF		2.85548
Ca. M. ferrireducens’	M.ferri_01733	K01843	L-lysine 2,3-aminomutase	Candidatus Methanoperedens sp. BLZ1	Glutamate 2,3-aminomutase	K01843	lysine 2,3-aminomutase	kamA		3.07434
Ca. M. ferrireducens’	M.ferri_01734	#N/A	#N/A	#N/A	hypothetical protein	#N/A	#N/A	#N/A		9.6567
Ca. M. ferrireducens’	M.ferri_01735	K05929	Methyltransferase	Thermococcus litoralis (strain ATCC 51850 / DSM 5473 / JCM 8560 / NS-C)	Demethylrebeccamycin-D-glucose O-methyltransferase	K05929	phosphoethanolamine N-methyltransferase	E2.1.1.103, NMT		4.0637
Ca. M. ferrireducens’	M.ferri_01736	#N/A	Uncharacterized protein	Candidatus Methanoperedens sp. BLZ1	hypothetical protein	#N/A	#N/A	#N/A		0.790536
Ca. M. ferrireducens’	M.ferri_01737	#N/A	Uncharacterized protein	Candidatus Methanoperedens sp. BLZ1	hypothetical protein	#N/A	#N/A	#N/A		0
Ca. M. ferrireducens’	M.ferri_01738	#N/A	Uncharacterized protein	Candidatus Methanoperedens sp. BLZ1	hypothetical protein	#N/A	#N/A	#N/A		2.62919
Ca. M. ferrireducens’	M.ferri_01739	#N/A	MgtC family protein	Candidatus Methanoperedens sp. BLZ1	hypothetical protein	#N/A	#N/A	#N/A		4.48001
Ca. M. ferrireducens’	M.ferri_01740	#N/A	#N/A	#N/A	hypothetical protein	#N/A	#N/A	#N/A		10.8328
Ca. M. ferrireducens’	M.ferri_01741	#N/A	Pyruvate formate-lyase activating protein	Candidatus Methanoperedens sp. BLZ1	hypothetical protein	#N/A	#N/A	#N/A		0.602964
Ca. M. ferrireducens’	M.ferri_01742	K09516	Phytoene dehydrogenase family protein	Candidatus Methanoperedens sp. BLZ1	hypothetical protein	K09516	all-trans-retinol 13,14-reductase	RETSAT		4.70891
Ca. M. ferrireducens’	M.ferri_01743	K07463	Polyribonucleotide nucleotidyltransferase	Candidatus Methanoperedens sp. BLZ1	polynucleotide phosphorylase/polyadenylase	K07463	archaea-specific RecJ-like exonuclease	K07463		3.07907
Ca. M. ferrireducens’	M.ferri_01744	K03622	DNA/RNA-binding protein Alba	Candidatus Methanoperedens sp. BLZ1	DNA/RNA-binding protein albA	K03622	archaea-specific DNA-binding protein	ssh10b		46.4952
Ca. M. ferrireducens’	M.ferri_01745	K09496	Thermosome subunit	Candidatus Methanoperedens sp. BLZ1	60 kDa chaperonin	K09496	T-complex protein 1 subunit delta	CCT4		5.13474
Ca. M. ferrireducens’	M.ferri_01746	#N/A	Uncharacterized protein	Phycisphaerae bacterium SM23_30	hypothetical protein	#N/A	#N/A	#N/A		3.85083
Ca. M. ferrireducens’	M.ferri_01747	#N/A	Uncharacterized protein	Candidatus Roizmanbacteria bacterium RIFCSPLOWO2_01_FULL_45_11	HEPN domain protein	#N/A	#N/A	#N/A		10.3443
Ca. M. ferrireducens’	M.ferri_01748	#N/A	Integrase catalytic region	archaeon GW2011_AR17	DDE domain protein	#N/A	#N/A	#N/A		6.22031
Ca. M. ferrireducens’	M.ferri_01749	#N/A	Uncharacterized protein	Methanosarcina siciliae	hypothetical protein	#N/A	#N/A	#N/A		5.8119
Ca. M. ferrireducens’	M.ferri_01750	#N/A	Uncharacterized protein	Methanosarcina mazei	hypothetical protein	#N/A	#N/A	#N/A		4.35893
Ca. M. ferrireducens’	M.ferri_01751	#N/A	Uncharacterized protein	Methanomethylovorans hollandica (strain DSM 15978 / NBRC 107637 / DMS1)	hypothetical protein	#N/A	#N/A	#N/A		12.5537
Ca. M. ferrireducens’	M.ferri_01752	K01960	Pyruvate/oxaloacetate carboxyltransferase (Fragment)	Candidatus Methanoperedens nitroreducens	2-oxoglutarate carboxylase large subunit	K01960	pyruvate carboxylase subunit B	pycB		2.01887
Ca. M. ferrireducens’	M.ferri_01753	K01959	Pyruvate carboxylase subunit A	Candidatus Methanoperedens sp. BLZ1	Biotin carboxylase	K01959	pyruvate carboxylase subunit A	pycA		0.369848
Ca. M. ferrireducens’	M.ferri_01754	K03524	Biotin--(Acetyl-COA-carboxylase) synthetase	Candidatus Methanoperedens sp. BLZ1	Bifunctional ligase/repressor BirA	K03524	BirA family transcriptional regulator, biotin operon repressor / biotin---[acetyl-CoA-carboxylase] ligase	birA		7.323
Ca. M. ferrireducens’	M.ferri_01755	#N/A	Uncharacterized protein	Candidatus Methanoperedens sp. BLZ1	hypothetical protein	#N/A	#N/A	#N/A		8.18074
Ca. M. ferrireducens’	M.ferri_01756	#N/A	#N/A	#N/A	hypothetical protein	#N/A	#N/A	#N/A		0
Ca. M. ferrireducens’	M.ferri_01757	#N/A	Uncharacterized protein	Candidatus Scalindua rubra	hypothetical protein	#N/A	#N/A	#N/A		0
Ca. M. ferrireducens’	M.ferri_01758	#N/A	Uncharacterized protein	marine sediment metagenome	hypothetical protein	#N/A	#N/A	#N/A		0
Ca. M. ferrireducens’	M.ferri_01759	K01494	Uncharacterized protein	marine sediment metagenome	dCTP deaminase	K01494	dCTP deaminase	dcd		14.0228
Ca. M. ferrireducens’	M.ferri_01760	K06139	Coenzyme PQQ synthesis protein E	Candidatus Methanoperedens sp. BLZ1	Putative mycofactocin radical SAM maturase MftC	K06139	pyrroloquinoline quinone biosynthesis protein E	pqqE		3.84803
Ca. M. ferrireducens’	M.ferri_01761	#N/A	Uncharacterized protein	Candidatus Methanoperedens sp. BLZ1	hypothetical protein	#N/A	#N/A	#N/A		0
Ca. M. ferrireducens’	M.ferri_01762	K01531	Magnesium-translocating P-type ATPase	Candidatus Dadabacteria bacterium CSP1-2	Magnesium-transporting ATPase, P-type 1	K01531	Mg2+-importing ATPase	mgtA, mgtB		2.05909
Ca. M. ferrireducens’	M.ferri_01764	#N/A	Uncharacterized protein	Candidatus Methanoperedens nitroreducens	Right handed beta helix region	#N/A	#N/A	#N/A		2.7104
Ca. M. ferrireducens’	M.ferri_01765	#N/A	Uncharacterized protein	Candidatus Methanoperedens nitroreducens	Right handed beta helix region	#N/A	#N/A	#N/A		6.98003
Ca. M. ferrireducens’	M.ferri_01766	#N/A	Uncharacterized protein	Candidatus Methanoperedens nitroreducens	hypothetical protein	#N/A	#N/A	#N/A		7.59297
Ca. M. ferrireducens’	M.ferri_01767	K00058	D-3-phosphoglycerate dehydrogenase	Candidatus Methanoperedens sp. BLZ1	D-3-phosphoglycerate dehydrogenase	K00058	D-3-phosphoglycerate dehydrogenase / 2-oxoglutarate reductase	serA, PHGDH		7.0967
Ca. M. ferrireducens’	M.ferri_01768	K14654	5-amino-6-(5-phosphoribosylamino)uracil reductase	Candidatus Methanoperedens sp. BLZ1	2,5-diamino-6-ribosylamino-4(3H)-pyrimidinone 5'-phosphate reductase	K14654	2,5-diamino-6-(ribosylamino)-4(3H)-pyrimidinone 5'-phosphate reductase	RIB7, arfC		2.61536
Ca. M. ferrireducens’	M.ferri_01769	#N/A	Penicillinase repressor	Candidatus Methanoperedens sp. BLZ1	Penicillinase repressor	#N/A	#N/A	#N/A		14.3845
Ca. M. ferrireducens’	M.ferri_01770	K03799	Small heat shock protein	Candidatus Methanoperedens sp. BLZ1	Protease HtpX	K03799	heat shock protein HtpX	htpX		15.9246
Ca. M. ferrireducens’	M.ferri_01771	K03799	Protease HtpX homolog	Candidatus Methanoperedens sp. BLZ1	Protease HtpX	K03799	heat shock protein HtpX	htpX		2.43667
Ca. M. ferrireducens’	M.ferri_01772	#N/A	Phosphoserine phosphatase	Candidatus Methanoperedens sp. BLZ1	hypothetical protein	#N/A	#N/A	#N/A		8.11034
Ca. M. ferrireducens’	M.ferri_01773	K07101	Xanthine-guanine phosphoribosyltransferase (Fragment)	Candidatus Methanoperedens sp. BLZ1	Xanthine phosphoribosyltransferase	K07101	uncharacterized protein	K07101		1.84342
Ca. M. ferrireducens’	M.ferri_01774	K01512	Acylphosphatase	Candidatus Methanoperedens sp. BLZ1	Acylphosphatase	K01512	acylphosphatase	acyP		17.6083
Ca. M. ferrireducens’	M.ferri_01775	#N/A	Uncharacterized protein	Candidatus Methanoperedens sp. BLZ1	hypothetical protein	#N/A	#N/A	#N/A		43.254
Ca. M. ferrireducens’	M.ferri_01776	K04517	Prephenate dehydrogenase	Candidatus Methanoperedens sp. BLZ1	T-protein	K04517	prephenate dehydrogenase	tyrA2		11.4422
Ca. M. ferrireducens’	M.ferri_01777	K00014	Shikimate dehydrogenase (NADP(+))	Candidatus Methanoperedens sp. BLZ1	Shikimate dehydrogenase (NADP(+))	K00014	shikimate dehydrogenase	aroE		11.5436
Ca. M. ferrireducens’	M.ferri_01778	#N/A	Preprotein translocase subunit SecG	Candidatus Methanoperedens nitroreducens	preprotein translocase subunit SecG	#N/A	#N/A	#N/A		0
Ca. M. ferrireducens’	M.ferri_01779	#N/A	#N/A	#N/A	hypothetical protein	#N/A	#N/A	#N/A		0
Ca. M. ferrireducens’	M.ferri_01780	#N/A	Uncharacterized protein (Fragment)	Candidatus Methanoperedens sp. BLZ1	hypothetical protein	#N/A	#N/A	#N/A		3.59612
Ca. M. ferrireducens’	M.ferri_01781	#N/A	Uncharacterized protein	Candidatus Methanoperedens sp. BLZ1	hypothetical protein	#N/A	#N/A	#N/A		0
Ca. M. ferrireducens’	M.ferri_01782	#N/A	Uncharacterized protein	Candidatus Methanoperedens sp. BLZ1	hypothetical protein	#N/A	#N/A	#N/A		0
Ca. M. ferrireducens’	M.ferri_01783	#N/A	Putative methanogenesis marker protein 8	Candidatus Methanoperedens nitroreducens	hypothetical protein	#N/A	#N/A	#N/A		3.32696
Ca. M. ferrireducens’	M.ferri_01784	#N/A	Uncharacterized protein	Candidatus Methanoperedens sp. BLZ1	hypothetical protein	#N/A	#N/A	#N/A		10.2409
Ca. M. ferrireducens’	M.ferri_01785	#N/A	Uncharacterized protein	Candidatus Methanoperedens sp. BLZ1	hypothetical protein	#N/A	#N/A	#N/A		0
Ca. M. ferrireducens’	M.ferri_01786	#N/A	Cation transporter	Candidatus Methanoperedens sp. BLZ1	hypothetical protein	#N/A	#N/A	#N/A		0
Ca. M. ferrireducens’	M.ferri_01787	K00581	Tetrahydromethanopterin S-methyltransferase subunit E	Candidatus Methanoperedens sp. BLZ1	tetrahydromethanopterin S-methyltransferase subunit E	K00581	tetrahydromethanopterin S-methyltransferase subunit E	mtrE		1.564
Ca. M. ferrireducens’	M.ferri_01788	K00580	Tetrahydromethanopterin S-methyltransferase subunit D	Candidatus Methanoperedens sp. BLZ1	tetrahydromethanopterin S-methyltransferase subunit D	K00580	tetrahydromethanopterin S-methyltransferase subunit D	mtrD		7.04545
Ca. M. ferrireducens’	M.ferri_01789	K00579	Tetrahydromethanopterin S-methyltransferase subunit C	Candidatus Methanoperedens sp. BLZ1	tetrahydromethanopterin S-methyltransferase subunit C	K00579	tetrahydromethanopterin S-methyltransferase subunit C	mtrC		16.8672
Ca. M. ferrireducens’	M.ferri_01790	K00578	Tetrahydromethanopterin S-methyltransferase subunit B	Candidatus Methanoperedens sp. BLZ1	tetrahydromethanopterin S-methyltransferase subunit B	K00578	tetrahydromethanopterin S-methyltransferase subunit B	mtrB		16.5975
Ca. M. ferrireducens’	M.ferri_01791	K00577	Tetrahydromethanopterin S-methyltransferase subunit A	Candidatus Methanoperedens sp. BLZ1	tetrahydromethanopterin S-methyltransferase subunit A	K00577	tetrahydromethanopterin S-methyltransferase subunit A	mtrA		14.8059
Ca. M. ferrireducens’	M.ferri_01792	K00582	Tetrahydromethanopterin S-methyltransferase subunit mtrF	Candidatus Methanoperedens sp. BLZ1	Tetrahydromethanopterin S-methyltransferase, F subunit (MtrF)	K00582	tetrahydromethanopterin S-methyltransferase subunit F	mtrF		7.67171
Ca. M. ferrireducens’	M.ferri_01793	K00583	Tetrahydromethanopterin S-methyltransferase subunit G	Candidatus Methanoperedens sp. BLZ1	tetrahydromethanopterin S-methyltransferase subunit G	K00583	tetrahydromethanopterin S-methyltransferase subunit G	mtrG		8.13667
Ca. M. ferrireducens’	M.ferri_01794	K00584	Tetrahydromethanopterin S-methyltransferase subunit mtrH	Candidatus Methanoperedens sp. BLZ1	tetrahydromethanopterin S-methyltransferase subunit H	K00584	tetrahydromethanopterin S-methyltransferase subunit H	mtrH		0.660027
Ca. M. ferrireducens’	M.ferri_01795	K03517	Quinolinate synthase A	Candidatus Methanoperedens sp. BLZ1	Quinolinate synthase A	K03517	quinolinate synthase	nadA		3.53893
Ca. M. ferrireducens’	M.ferri_01796	K17105	Digeranylgeranylglyceryl phosphate synthase	Candidatus Methanoperedens sp. BLZ1	prenyltransferase	K17105	geranylgeranylglycerol-phosphate geranylgeranyltransferase	E2.5.1.42		8.22497
Ca. M. ferrireducens’	M.ferri_01797	K01693	Imidazoleglycerol-phosphate dehydratase	Candidatus Methanoperedens sp. BLZ1	Histidine biosynthesis bifunctional protein HisB	K01693	imidazoleglycerol-phosphate dehydratase	hisB		2.17946
Ca. M. ferrireducens’	M.ferri_01798	#N/A	Uncharacterized protein	Candidatus Methanoperedens sp. BLZ1	hypothetical protein	#N/A	#N/A	#N/A		1.39115
Ca. M. ferrireducens’	M.ferri_01799	K09006	UPF0278 protein ANME2D_02820	Candidatus Methanoperedens nitroreducens	hypothetical protein	K09006	uncharacterized protein	K09006		0.676385
Ca. M. ferrireducens’	M.ferri_01800	#N/A	hypothetical protein	Candidatus Methanoperedens nitroreducens	hypothetical protein	#N/A	#N/A	#N/A		11.0255
Ca. M. ferrireducens’	M.ferri_01801	K02500	Imidazole glycerol phosphate synthase subunit HisF	Candidatus Methanoperedens sp. BLZ1	Imidazole glycerol phosphate synthase subunit HisF	K02500	cyclase	hisF		1.05381
Ca. M. ferrireducens’	M.ferri_01802	K10713	Formaldehyde-activating protein	Candidatus Methanoperedens sp. BLZ1	5,6,7,8-tetrahydromethanopterin hydro-lyase	K10713	5,6,7,8-tetrahydromethanopterin hydro-lyase	fae		0
Ca. M. ferrireducens’	M.ferri_01803	K01892	Histidine--tRNA ligase	Candidatus Methanoperedens sp. BLZ1	Histidine--tRNA ligase	K01892	histidyl-tRNA synthetase	HARS, hisS		5.59565
Ca. M. ferrireducens’	M.ferri_01804	#N/A	Uncharacterized protein	Candidatus Methanoperedens sp. BLZ1	hypothetical protein	#N/A	#N/A	#N/A		8.77234
Ca. M. ferrireducens’	M.ferri_01805	#N/A	Uncharacterized protein	Candidatus Methanoperedens sp. BLZ1	hypothetical protein	#N/A	#N/A	#N/A		1.66938
Ca. M. ferrireducens’	M.ferri_01806	#N/A	Uncharacterized protein	Candidatus Methanoperedens sp. BLZ1	hypothetical protein	#N/A	#N/A	#N/A		4.02363
Ca. M. ferrireducens’	M.ferri_01808	K00124	Iron-sulfur protein (Fragment)	Candidatus Methanoperedens sp. BLZ1	Formate dehydrogenase, nitrate-inducible, iron-sulfur subunit	K00124	formate dehydrogenase iron-sulfur subunit	fdoH		2.65823
Ca. M. ferrireducens’	M.ferri_01809	K00124	Putative hydrogenase 2 b cytochrome subunit	Candidatus Methanoperedens sp. BLZ1	putative Ni/Fe-hydrogenase 2 b-type cytochrome subunit	K00124	formate dehydrogenase iron-sulfur subunit	fdoH		3.2151
Ca. M. ferrireducens’	M.ferri_01810	#N/A	Uncharacterized protein	Dehalococcoidia bacterium CG2_30_46_9	HicA toxin of bacterial toxin-antitoxin,	#N/A	#N/A	#N/A		20.4534
Ca. M. ferrireducens’	M.ferri_01811	#N/A	Uncharacterized protein	Candidatus Methanoperedens nitroreducens	HicB_like antitoxin of bacterial toxin-antitoxin system	#N/A	#N/A	#N/A		0
Ca. M. ferrireducens’	M.ferri_01812	#N/A	Uncharacterized protein (Fragment)	marine sediment metagenome	hypothetical protein	#N/A	#N/A	#N/A		10.5026
Ca. M. ferrireducens’	M.ferri_01813	#N/A	#N/A	#N/A	hypothetical protein	#N/A	#N/A	#N/A		0
Ca. M. ferrireducens’	M.ferri_01814	K16317	tRNA (pseudouridine(54)-N(1))-methyltransferase	Candidatus Methanoperedens sp. BLZ1	Putative pseudouridine methyltransferase	K16317	tRNA (pseudouridine54-N1)-methyltransferase	trmY		4.28747
Ca. M. ferrireducens’	M.ferri_01815	K08963	Putative methylthioribose-1-phosphate isomerase	Candidatus Methanoperedens sp. BLZ1	Methylthioribose-1-phosphate isomerase	K08963	methylthioribose-1-phosphate isomerase	mtnA		11.8532
Ca. M. ferrireducens’	M.ferri_01816	K07131	Roadblock/LC7 domain protein	Candidatus Methanoperedens sp. BLZ1	hypothetical protein	K07131	uncharacterized protein	K07131		0
Ca. M. ferrireducens’	M.ferri_01817	K06942	Translation-associated GTPase	Candidatus Methanoperedens sp. BLZ1	Ribosome-binding ATPase YchF	K06942	ribosome-binding ATPase	ychF		12.3076
Ca. M. ferrireducens’	M.ferri_01818	#N/A	Putative uncharacterized protein	Thiorhodococcus drewsii AZ1	hypothetical protein	#N/A	#N/A	#N/A		0.964681
Ca. M. ferrireducens’	M.ferri_01819	#N/A	GTP cyclohydrolase 1 type 2 homolog	Candidatus Methanoperedens sp. BLZ1	GTP cyclohydrolase 1 type 2	#N/A	#N/A	#N/A		3.65935
Ca. M. ferrireducens’	M.ferri_01820	K19817	Flavodoxin (Fragment)	Candidatus Methanoperedens sp. BLZ1	Type A flavoprotein fprA	K19817	coenzyme F420H2 oxidase	fprA		11.1829
Ca. M. ferrireducens’	M.ferri_01821	K07103	Putative regulator of amino acid metabolism, contains ACT domain	Candidatus Methanoperedens nitroreducens	hypothetical protein	K07103	uncharacterized protein	K07103		7.31677
Ca. M. ferrireducens’	M.ferri_01822	#N/A	Polymer-forming cytoskeletal	Candidatus Methanoperedens sp. BLZ1	Polymer-forming cytoskeletal	#N/A	#N/A	#N/A		13.4478
Ca. M. ferrireducens’	M.ferri_01823	#N/A	Putative RNA-binding protein	Candidatus Methanoperedens nitroreducens	putative RNA-binding protein	#N/A	#N/A	#N/A		10.3712
Ca. M. ferrireducens’	M.ferri_01824	K00150	Glyceraldehyde-3-phosphate dehydrogenase	Candidatus Methanoperedens nitroreducens	glyceraldehyde-3-phosphate dehydrogenase	K00150	glyceraldehyde-3-phosphate dehydrogenase (NAD(P))	gap2		1.22356
Ca. M. ferrireducens’	M.ferri_01825	K03833	Translation elongation factor	Candidatus Methanoperedens sp. BLZ1	Selenocysteine-specific elongation factor	K03833	selenocysteine-specific elongation factor	selB, EEFSEC		6.90849
Ca. M. ferrireducens’	M.ferri_01826	K01092	Bifunctional inositol-1 monophosphatase/fructose-1,6-bisphosphatase	Methanolobus sp. T82-4	Fructose-1,6-bisphosphatase/inositol-1-monophosphatase	K01092	myo-inositol-1(or 4)-monophosphatase	E3.1.3.25, IMPA, suhB		3.29415
Ca. M. ferrireducens’	M.ferri_01827	K00858	NAD kinase	Candidatus Methanoperedens sp. BLZ1	NAD kinase	K00858	NAD+ kinase	ppnK, NADK		1.90902
Ca. M. ferrireducens’	M.ferri_01828	K03147	Phosphomethylpyrimidine synthase	Candidatus Methanoperedens nitroreducens	Phosphomethylpyrimidine synthase	K03147	phosphomethylpyrimidine synthase	thiC		2.44998
Ca. M. ferrireducens’	M.ferri_01829	K03531	Cell division protein FtsZ	Candidatus Methanoperedens sp. BLZ1	Cell division protein FtsZ	K03531	cell division protein FtsZ	ftsZ		10.1787
Ca. M. ferrireducens’	M.ferri_01830	K15724	Iron-sulfur cluster assembly accessory protein	Candidatus Methanoperedens nitroreducens	Iron-sulfur cluster insertion protein ErpA	K15724	iron-sulfur cluster insertion protein	erpA		0
Ca. M. ferrireducens’	M.ferri_01831	K03626	Nascent polypeptide-associated complex protein	Candidatus Methanoperedens nitroreducens	nascent polypeptide-associated complex protein	K03626	nascent polypeptide-associated complex subunit alpha	EGD2, NACA		6.88252
Ca. M. ferrireducens’	M.ferri_01832	#N/A	#N/A	#N/A	hypothetical protein	#N/A	#N/A	#N/A		0
Ca. M. ferrireducens’	M.ferri_01833	K02991	30S ribosomal protein S6e	Candidatus Methanoperedens nitroreducens	30S ribosomal protein S6e	K02991	small subunit ribosomal protein S6e	RP-S6e, RPS6		3.20248
Ca. M. ferrireducens’	M.ferri_01834	K03330	Glutamyl-tRNA(Gln) amidotransferase subunit E	Candidatus Methanoperedens sp. BLZ1	Aspartyl/glutamyl-tRNA(Asn/Gln) amidotransferase subunit B	K03330	glutamyl-tRNA(Gln) amidotransferase subunit E	gatE		1.54089
Ca. M. ferrireducens’	M.ferri_01835	K07463	Single-stranded-DNA-specific exonuclease RecJ	Candidatus Methanoperedens sp. BLZ1	DHHA1 domain protein	K07463	archaea-specific RecJ-like exonuclease	K07463		9.71418
Ca. M. ferrireducens’	M.ferri_01836	#N/A	Uncharacterized protein (Fragment)	Candidatus Methanoperedens sp. BLZ1	hypothetical protein	#N/A	#N/A	#N/A		14.366
Ca. M. ferrireducens’	M.ferri_01837	K07072	Hydantoinase/oxoprolinase	Candidatus Methanoperedens sp. BLZ1	Hydantoinase/oxoprolinase	K07072	(4-(4-[2-(gamma-L-glutamylamino)ethyl]phenoxymethyl)furan-2-yl)methanamine synthase	mfnF		7.2513
Ca. M. ferrireducens’	M.ferri_01838	#N/A	Pheromone shutdown protein	Candidatus Methanoperedens sp. BLZ1	TraB family protein	#N/A	#N/A	#N/A		10.1639
Ca. M. ferrireducens’	M.ferri_01839	K06402	Zinc metalloprotease	Candidatus Methanoperedens sp. BLZ1	Putative zinc metalloprotease Rip3	K06402	stage IV sporulation protein FB	spoIVFB		0.573229
Ca. M. ferrireducens’	M.ferri_01840	K04076	ATP-dependent protease Lon	Candidatus Methanoperedens sp. BLZ1	Lon protease 2	K04076	ATP-dependent Lon protease	lonB		0.573903
Ca. M. ferrireducens’	M.ferri_01841	K03568	Putative Zn-dependent protease-like protein	Candidatus Methanoperedens nitroreducens	Metalloprotease TldD	K03568	TldD protein	tldD		1.29882
Ca. M. ferrireducens’	M.ferri_01842	#N/A	#N/A	#N/A	hypothetical protein	#N/A	#N/A	#N/A		0
Ca. M. ferrireducens’	M.ferri_01843	K17830	Geranylgeranyl reductase	Candidatus Methanoperedens sp. BLZ1	putative oxidoreductase	K17830	digeranylgeranylglycerophospholipid reductase	GGR		2.08959
Ca. M. ferrireducens’	M.ferri_01844	#N/A	#N/A	#N/A	hypothetical protein	#N/A	#N/A	#N/A		30.6052
Ca. M. ferrireducens’	M.ferri_01845	K00784	Ribonuclease Z	Candidatus Methanoperedens sp. BLZ1	Ribonuclease Z	K00784	ribonuclease Z	rnz		0.764228
Ca. M. ferrireducens’	M.ferri_01846	#N/A	Uncharacterized protein	Candidatus Methanoperedens sp. BLZ1	hypothetical protein	#N/A	#N/A	#N/A		0
Ca. M. ferrireducens’	M.ferri_01847	K00812	Aminotransferase	Candidatus Methanoperedens nitroreducens	Aspartate aminotransferase	K00812	aspartate aminotransferase	aspB		5.21698
Ca. M. ferrireducens’	M.ferri_01848	K14656	FAD synthase	Candidatus Methanoperedens sp. BLZ1	Bifunctional protein HldE	K14656	FAD synthetase	ribL		1.09735
Ca. M. ferrireducens’	M.ferri_01849	#N/A	Uncharacterized protein	Candidatus Methanoperedens sp. BLZ1	hypothetical protein	#N/A	#N/A	#N/A		0.876656
Ca. M. ferrireducens’	M.ferri_01850	#N/A	Uncharacterized protein	Candidatus Methanoperedens sp. BLZ1	hypothetical protein	#N/A	#N/A	#N/A		0
Ca. M. ferrireducens’	M.ferri_01851	#N/A	Uncharacterized protein	Candidatus Methanoperedens sp. BLZ1	hypothetical protein	#N/A	#N/A	#N/A		0
Ca. M. ferrireducens’	M.ferri_01852	#N/A	Double zinc ribbon	Candidatus Methanoperedens sp. BLZ1	Double zinc ribbon	#N/A	#N/A	#N/A		0.273859
Ca. M. ferrireducens’	M.ferri_01853	K01890	Phenylalanine--tRNA ligase beta subunit	Candidatus Methanoperedens nitroreducens	Phenylalanine--tRNA ligase beta subunit	K01890	phenylalanyl-tRNA synthetase beta chain	FARSB, pheT		1.85417
Ca. M. ferrireducens’	M.ferri_01854	K17734	Subtilisin-like serine protease	Candidatus Methanoperedens nitroreducens	Subtilisin DY	K17734	serine protease AprX	aprX		2.63935
Ca. M. ferrireducens’	M.ferri_01855	#N/A	Uncharacterized protein	Candidatus Methanoperedens sp. BLZ1	hypothetical protein	#N/A	#N/A	#N/A		0.481913
Ca. M. ferrireducens’	M.ferri_01856	#N/A	Cell surface protein	Candidatus Methanoperedens sp. BLZ1	hypothetical protein	#N/A	#N/A	#N/A		0.275882
Ca. M. ferrireducens’	M.ferri_01857	K00721	Glycosyltransferase, TIGR04182 family	Candidatus Methanoperedens nitroreducens	Bifunctional apolipoprotein N-acyltransferase/polyprenol monophosphomannose synthase	K00721	dolichol-phosphate mannosyltransferase	DPM1		17.0382
Ca. M. ferrireducens’	M.ferri_01858	K06988	F420-dependent NADP reductase	Candidatus Methanoperedens sp. BLZ1	prephenate dehydrogenase	K06988	8-hydroxy-5-deazaflavin:NADPH oxidoreductase	fno		14.2113
Ca. M. ferrireducens’	M.ferri_01859	K07457	DNA-3-methyladenine glycosylase III	Candidatus Methanoperedens sp. BLZ1	Ultraviolet N-glycosylase/AP lyase	K07457	endonuclease III related protein	K07457		28.1654
Ca. M. ferrireducens’	M.ferri_01860	K06935	Molybdenum cofactor biosynthesis protein A	Candidatus Methanoperedens sp. BLZ1	GTP 3',8-cyclase 1	K06935	uncharacterized protein	K06935		5.21581
Ca. M. ferrireducens’	M.ferri_01861	K04070	Formate acetyltransferase activating enzyme	Candidatus Methanoperedens sp. BLZ1	hypothetical protein	K04070	putative pyruvate formate lyase activating enzyme	pflX		3.62126
Ca. M. ferrireducens’	M.ferri_01862	K03455	Glutathione-regulated potassium-efflux system protein	Candidatus Methanoperedens sp. BLZ1	Inner membrane protein YbaL	K03455	monovalent cation:H+ antiporter-2, CPA2 family	TC.KEF		1.98783
Ca. M. ferrireducens’	M.ferri_01863	#N/A	Cation transporter	Methanosarcina flavescens	hypothetical protein	#N/A	#N/A	#N/A		4.82512
Ca. M. ferrireducens’	M.ferri_01864	K06718	Putative acetyltransferase	Candidatus Methanoperedens nitroreducens	L-2,4-diaminobutyric acid acetyltransferase	K06718	L-2,4-diaminobutyric acid acetyltransferase	ectA		7.47245
Ca. M. ferrireducens’	M.ferri_01865	K01945	Phosphoribosylamine--glycine ligase	Candidatus Methanoperedens sp. BLZ1	Phosphoribosylamine--glycine ligase	K01945	phosphoribosylamine---glycine ligase	purD		0.564872
Ca. M. ferrireducens’	M.ferri_01866	K01843	Lysine-2,3-aminomutase	Candidatus Methanoperedens nitroreducens	L-lysine 2,3-aminomutase	K01843	lysine 2,3-aminomutase	kamA		9.5857
Ca. M. ferrireducens’	M.ferri_01867	K16052	Small-conductance mechanosensitive channel	Candidatus Methanoperedens nitroreducens	Low conductance mechanosensitive channel YnaI	K16052	MscS family membrane protein	ynaI, mscMJ		14.6173
Ca. M. ferrireducens’	M.ferri_01869	K09139	Uncharacterized protein	Candidatus Methanoperedens sp. BLZ1	hypothetical protein	K09139	uncharacterized protein	K09139		6.71322
Ca. M. ferrireducens’	M.ferri_01870	#N/A	Uncharacterized protein (Fragment)	Candidatus Methanoperedens sp. BLZ1	hypothetical protein	#N/A	#N/A	#N/A		3.77297
Ca. M. ferrireducens’	M.ferri_01871	K01697	Inosine monophosphate dehydrogenase	Candidatus Methanoperedens sp. BLZ1	CBS domain protein	K01697	cystathionine beta-synthase	CBS		0.281221
Ca. M. ferrireducens’	M.ferri_01872	K01733	Threonine synthase	Candidatus Methanoperedens sp. BLZ1	Threonine synthase	K01733	threonine synthase	thrC		8.05221
Ca. M. ferrireducens’	M.ferri_01873	K01992	ABC-2 type transporter	Candidatus Methanoperedens sp. BLZ1	ABC-2 type transporter	K01992	ABC-2 type transport system permease protein	ABC-2.P		0
Ca. M. ferrireducens’	M.ferri_01874	K02484	Sensory transduction histidine kinase	Candidatus Methanoperedens sp. BLZ1	Sporulation kinase E	K02484	two-component system, OmpR family, sensor kinase	K02484		0.284966
Ca. M. ferrireducens’	M.ferri_01875	#N/A	Iron-sulfur flavoprotein	Candidatus Methanoperedens sp. BLZ1	Iron-sulfur flavoprotein	#N/A	#N/A	#N/A		0
Ca. M. ferrireducens’	M.ferri_01876	K07159	3-isopropylmalate dehydratase	Candidatus Methanoperedens sp. BLZ1	PAC2 family protein	K07159	uncharacterized protein	K07159		4.11867
Ca. M. ferrireducens’	M.ferri_01877	K03237	Translation initiation factor 2, alpha subunit (EIF-2alpha)	Candidatus Methanoperedens nitroreducens	Polyribonucleotide nucleotidyltransferase	K03237	translation initiation factor 2 subunit 1	EIF2S1		5.58335
Ca. M. ferrireducens’	M.ferri_01878	K02978	30S ribosomal protein S27e	Candidatus Methanoperedens sp. BLZ1	30S ribosomal protein S27e	K02978	small subunit ribosomal protein S27e	RP-S27e, RPS27		25.7026
Ca. M. ferrireducens’	M.ferri_01879	K09723	Uncharacterized protein (Fragment)	Candidatus Methanoperedens sp. BLZ1	hypothetical protein	K09723	DNA replication factor GINS	ginS		2.61536
Ca. M. ferrireducens’	M.ferri_01880	K02683	DNA primase small subunit PriS	Candidatus Methanoperedens sp. BLZ1	DNA primase small subunit	K02683	DNA primase small subunit	priS, pri1, priA		4.09779
Ca. M. ferrireducens’	M.ferri_01881	K03521	Protein FixA	Candidatus Methanoperedens sp. BLZ1	Caffeyl-CoA reductase-Etf complex subunit CarD	K03521	electron transfer flavoprotein beta subunit	fixA, etfB		1.73714
Ca. M. ferrireducens’	M.ferri_01882	K03522	Ferredoxin	Candidatus Methanoperedens sp. BLZ1	Caffeyl-CoA reductase-Etf complex subunit CarE	K03522	electron transfer flavoprotein alpha subunit	fixB, etfA		1.4169
Ca. M. ferrireducens’	M.ferri_01883	K08264	Heterodisulfide reductase subunit (Fragment)	Candidatus Methanoperedens sp. BLZ1	succinate dehydrogenase/fumarate reductase iron-sulfur subunit	K08264	heterodisulfide reductase subunit D	hdrD		5.35771
Ca. M. ferrireducens’	M.ferri_01884	#N/A	Poly(R)-hydroxyalkanoic acid synthase subunit	Candidatus Methanoperedens sp. BLZ1	Poly(3-hydroxyalkanoate) polymerase subunit PhaE	#N/A	#N/A	#N/A		3.90955
Ca. M. ferrireducens’	M.ferri_01885	K03660	3-methyladenine DNA glycosylase/8-oxoguanine DNA glycosylase	Candidatus Methanoperedens nitroreducens	DNA-3-methyladenine glycosylase	K03660	N-glycosylase/DNA lyase	OGG1		3.06562
Ca. M. ferrireducens’	M.ferri_01886	K06940	Putative Fe-S oxidoreductase	Candidatus Methanoperedens nitroreducens	Putative zinc- or iron-chelating domain protein	K06940	uncharacterized protein	K06940		0
Ca. M. ferrireducens’	M.ferri_01887	K03719	HTH-type transcriptional regulator LrpA	Candidatus Methanoperedens sp. BLZ1	Winged helix-turn-helix DNA-binding protein	K03719	Lrp/AsnC family transcriptional regulator, leucine-responsive regulatory protein	lrp		10.9764
Ca. M. ferrireducens’	M.ferri_01888	#N/A	Ferredoxin	Candidatus Methanoperedens sp. BLZ1	ferredoxin	#N/A	#N/A	#N/A		6.59334
Ca. M. ferrireducens’	M.ferri_01889	#N/A	Uncharacterized protein	Candidatus Methanoperedens sp. BLZ1	hypothetical protein	#N/A	#N/A	#N/A		9.51039
Ca. M. ferrireducens’	M.ferri_01890	K02434	Aspartyl/glutamyl-tRNA(Asn/Gln) amidotransferase subunit B	Candidatus Methanoperedens nitroreducens	Aspartyl/glutamyl-tRNA(Asn/Gln) amidotransferase subunit B	K02434	aspartyl-tRNA(Asn)/glutamyl-tRNA(Gln) amidotransferase subunit B	gatB, PET112		5.65183
Ca. M. ferrireducens’	M.ferri_01891	K02433	Glutamyl-tRNA(Gln) amidotransferase subunit A	Candidatus Methanoperedens nitroreducens	Glutamyl-tRNA(Gln) amidotransferase subunit A	K02433	aspartyl-tRNA(Asn)/glutamyl-tRNA(Gln) amidotransferase subunit A	gatA, QRSL1		2.72665
Ca. M. ferrireducens’	M.ferri_01892	K02435	Aspartyl/glutamyl-tRNA(Asn/Gln) amidotransferase subunit C	Candidatus Methanoperedens nitroreducens	Aspartyl/glutamyl-tRNA(Asn/Gln) amidotransferase subunit C	K02435	aspartyl-tRNA(Asn)/glutamyl-tRNA(Gln) amidotransferase subunit C	gatC, GATC		23.6495
Ca. M. ferrireducens’	M.ferri_01893	#N/A	Uncharacterized protein	Candidatus Methanoperedens sp. BLZ1	hypothetical protein	#N/A	#N/A	#N/A		10.6707
Ca. M. ferrireducens’	M.ferri_01894	K01945	Phosphoribosylamine--glycine ligase	Candidatus Methanoperedens nitroreducens	Phosphoribosylamine--glycine ligase	K01945	phosphoribosylamine---glycine ligase	purD		5.84538
Ca. M. ferrireducens’	M.ferri_01895	K03120	TATA-box-binding protein	Candidatus Methanoperedens sp. BLZ1	transcription factor	K03120	transcription initiation factor TFIID TATA-box-binding protein	TBP, tbp		9.54813
Ca. M. ferrireducens’	M.ferri_01896	K09713	UPF0146 protein MPEBLZ_03095	Candidatus Methanoperedens sp. BLZ1	hypothetical protein	K09713	uncharacterized protein	K09713		9.78407
Ca. M. ferrireducens’	M.ferri_01897	K13924	Sensory transduction histidine kinase	Candidatus Methanoperedens sp. BLZ1	putative sensor histidine kinase pdtaS	K02486	two-component system, sensor kinase	K02486		2.47861
Ca. M. ferrireducens’	M.ferri_01898	K19003	Putative transcriptional regulator	Candidatus Methanoperedens sp. BLZ1	putative transcriptional regulatory protein pdtaR	K19003	1,2-diacylglycerol 3-beta-glucosyltransferase	mgdA		8.8116
Ca. M. ferrireducens’	M.ferri_01899	K07722	Putative nickel-responsive regulator	Candidatus Methanoperedens nitroreducens	Putative nickel-responsive regulator	K07722	CopG family transcriptional regulator, nickel-responsive regulator	nikR		10.0163
Ca. M. ferrireducens’	M.ferri_01900	K00054	3-hydroxy-3-methylglutaryl coenzyme A reductase	Methanocella conradii (strain DSM 24694 / JCM 17849 / CGMCC 1.5162 / HZ254)	3-hydroxy-3-methylglutaryl-coenzyme A reductase	K00054	hydroxymethylglutaryl-CoA reductase	mvaA		8.84151
Ca. M. ferrireducens’	M.ferri_01901	#N/A	Uncharacterized protein	Candidatus Methanoperedens sp. BLZ1	hypothetical protein	#N/A	#N/A	#N/A		11.9871
Ca. M. ferrireducens’	M.ferri_01902	K02910	50S ribosomal protein L31e	Candidatus Methanoperedens sp. BLZ1	50S ribosomal protein L31e	K02910	large subunit ribosomal protein L31e	RP-L31e, RPL31		6.83559
Ca. M. ferrireducens’	M.ferri_01903	K03264	Translation initiation factor 6	Candidatus Methanoperedens sp. BLZ1	translation initiation factor IF-6	K03264	translation initiation factor 6	EIF6		3.7541
Ca. M. ferrireducens’	M.ferri_01904	K03282	Large-conductance mechanosensitive channel	Methanoregula formicica (strain DSM 22288 / NBRC 105244 / SMSP)	Large-conductance mechanosensitive channel	K03282	large conductance mechanosensitive channel	mscL		0
Ca. M. ferrireducens’	M.ferri_01905	#N/A	Uncharacterized protein	Euryarchaeota	LexA-binding, inner membrane-associated putative hydrolase	#N/A	#N/A	#N/A		10.6552
Ca. M. ferrireducens’	M.ferri_01906	K16328	Methyltransferase family protein	Candidatus Methanoperedens nitroreducens	Methyltransferase domain protein	K16328	pseudouridine kinase	psuK		2.05126
Ca. M. ferrireducens’	M.ferri_01908	#N/A	Uncharacterized protein	Candidatus Methanoperedens sp. BLZ1	hypothetical protein	#N/A	#N/A	#N/A		13.2271
Ca. M. ferrireducens’	M.ferri_01909	K03768	Peptidyl-prolyl cis-trans isomerase (Rotamase)-cyclophilin family	Candidatus Methanoperedens nitroreducens	putative peptidyl-prolyl cis-trans isomerase	K03768	peptidyl-prolyl cis-trans isomerase B (cyclophilin B)	PPIB, ppiB		6.32284
Ca. M. ferrireducens’	M.ferri_01910	#N/A	Uncharacterized protein	Candidatus Methanoperedens nitroreducens	hypothetical protein	#N/A	#N/A	#N/A		0
Ca. M. ferrireducens’	M.ferri_01911	K03470	Ribonuclease HII	Candidatus Methanoperedens sp. BLZ1	Ribonuclease HII	K03470	ribonuclease HII	rnhB		0
Ca. M. ferrireducens’	M.ferri_01912	K09020	Isochorismatase	Candidatus Methanoperedens sp. BLZ1	N-carbamoylsarcosine amidase	K09020	ureidoacrylate peracid hydrolase	rutB		1.7832
Ca. M. ferrireducens’	M.ferri_01913	K07218	Parallel beta-helix repeat (Two copies)	Candidatus Methanoperedens nitroreducens	Periplasmic copper-binding protein (NosD)	K07218	nitrous oxidase accessory protein	nosD		0
Ca. M. ferrireducens’	M.ferri_01914	K07218	Parallel beta-helix repeat protein	archaeon GW2011_AR13	Periplasmic copper-binding protein (NosD)	K07218	nitrous oxidase accessory protein	nosD		9.67682
Ca. M. ferrireducens’	M.ferri_01915	K03592	Putative Zn-dependent protease-like protein	Candidatus Methanoperedens nitroreducens	Metalloprotease PmbA	K03592	PmbA protein	pmbA		2.13499
Ca. M. ferrireducens’	M.ferri_01916	K01992	Multidrug ABC transporter permease	Candidatus Methanoperedens sp. BLZ1	Inner membrane transport permease YadH	K01992	ABC-2 type transport system permease protein	ABC-2.P		11.9739
Ca. M. ferrireducens’	M.ferri_01917	K01990	ABC transporter ATP-binding protein	Candidatus Methanoperedens sp. BLZ1	Daunorubicin/doxorubicin resistance ATP-binding protein DrrA	K01990	ABC-2 type transport system ATP-binding protein	ABC-2.A		4.35893
Ca. M. ferrireducens’	M.ferri_01918	#N/A	tRNA synthetase domain protein	Candidatus Methanoperedens sp. BLZ1	hypothetical protein	#N/A	#N/A	#N/A		9.29424
Ca. M. ferrireducens’	M.ferri_01919	K01802	Peptidyl-prolyl cis-trans isomerase	Candidatus Methanoperedens sp. BLZ1	FKBP-type peptidyl-prolyl cis-trans isomerase	K01802	peptidylprolyl isomerase	E5.2.1.8		3.61987
Ca. M. ferrireducens’	M.ferri_01920	K16052	Mechanosensitive ion channel	Candidatus Methanoperedens sp. BLZ1	Small-conductance mechanosensitive channel	K16052	MscS family membrane protein	ynaI, mscMJ		16.6986
Ca. M. ferrireducens’	M.ferri_01921	#N/A	#N/A	#N/A	Protease HtpX	#N/A	#N/A	#N/A		4.72299
Ca. M. ferrireducens’	M.ferri_01922	#N/A	Uncharacterized protein	Candidatus Methanoperedens sp. BLZ1	hypothetical protein	#N/A	#N/A	#N/A		2.86353
Ca. M. ferrireducens’	M.ferri_01923	#N/A	Thioredoxin	Candidatus Methanoperedens sp. BLZ1	Thioredoxin domain protein	#N/A	#N/A	#N/A		2.33514
Ca. M. ferrireducens’	M.ferri_01924	#N/A	Uncharacterized protein	Candidatus Methanoperedens sp. BLZ1	hypothetical protein	#N/A	#N/A	#N/A		3.90605
Ca. M. ferrireducens’	M.ferri_01925	#N/A	Uncharacterized protein	Candidatus Methanoperedens sp. BLZ1	hypothetical protein	#N/A	#N/A	#N/A		26.1536
Ca. M. ferrireducens’	M.ferri_01926	#N/A	Uncharacterized protein	Candidatus Methanoperedens sp. BLZ1	hypothetical protein	#N/A	#N/A	#N/A		3.18946
Ca. M. ferrireducens’	M.ferri_01927	K08264	Membrane-bound heterodisulfide reductase subunit hdrD	Candidatus Methanoperedens sp. BLZ1	Anaerobic glycerol-3-phosphate dehydrogenase subunit C	K08264	heterodisulfide reductase subunit D	hdrD		0.506198
Ca. M. ferrireducens’	M.ferri_01928	K08265	Membrane-bound heterodisulfide reductase subunit hdrE	Candidatus Methanoperedens sp. BLZ1	hypothetical protein	K08265	heterodisulfide reductase subunit E	hdrE		5.25053
Ca. M. ferrireducens’	M.ferri_01929	K01883	Cysteine--tRNA ligase	Candidatus Methanoperedens sp. BLZ1	Cysteine--tRNA ligase	K01883	cysteinyl-tRNA synthetase	CARS, cysS		2.54099
Ca. M. ferrireducens’	M.ferri_01930	K06875	DNA-binding protein ANME2D_00911	Candidatus Methanoperedens nitroreducens	hypothetical protein	K06875	programmed cell death protein 5	PDCD5, TFAR19		2.31448
Ca. M. ferrireducens’	M.ferri_01931	K02966	30S ribosomal protein S19e	Candidatus Methanoperedens sp. BLZ1	30S ribosomal protein S19e	K02966	small subunit ribosomal protein S19e	RP-S19e, RPS19		3.48714
Ca. M. ferrireducens’	M.ferri_01932	K07574	CRS1 / YhbY (CRM) domain protein	Candidatus Methanoperedens sp. BLZ1	CRS1 / YhbY (CRM) domain protein	K07574	RNA-binding protein	yhbY		0
Ca. M. ferrireducens’	M.ferri_01933	K07131	Roadblock/LC7 domain protein	Candidatus Methanoperedens sp. BLZ1	Roadblock/LC7 domain protein	K07131	uncharacterized protein	K07131		4.8905
Ca. M. ferrireducens’	M.ferri_01934	K06945	Uncharacterized protein	Candidatus Methanoperedens sp. BLZ1	hypothetical protein	K06945	uncharacterized protein	K06945		1.94475
Ca. M. ferrireducens’	M.ferri_01935	#N/A	Flagellar accessory protein FlaH	Candidatus Methanoperedens sp. BLZ1	flagellar accessory protein FlaH	#N/A	#N/A	#N/A		0
Ca. M. ferrireducens’	M.ferri_01936	K07496	Transposase	Candidatus Methanoperedens sp. BLZ1	putative transposase	K07496	putative transposase	K07496		1.52673
Ca. M. ferrireducens’	M.ferri_01937	K17870	NAD(P)H-nitrite reductase	Candidatus Methanoperedens nitroreducens	Assimilatory nitrate reductase electron transfer subunit	K17870	NADH oxidase (H2O2-forming)	nox1		9.60743
Ca. M. ferrireducens’	M.ferri_01938	#N/A	#N/A	#N/A	Acetyltransferase (GNAT) family protein	#N/A	#N/A	#N/A		0.454845
Ca. M. ferrireducens’	M.ferri_01939	K09181	Acetate-CoA ligase subunit beta	Candidatus Methanoperedens sp. BLZ1	Succinate--CoA ligase [ADP-forming] subunit alpha	K09181	acetyltransferase	yfiQ		1.22595
Ca. M. ferrireducens’	M.ferri_01940	K08482	DNA integration/recombination/inversion protein	Candidatus Methanoperedens sp. BLZ1	Circadian clock protein kinase KaiC	K08482	circadian clock protein KaiC	kaiC		10.6853
Ca. M. ferrireducens’	M.ferri_01941	K01803	Triosephosphate isomerase	Candidatus Methanoperedens sp. BLZ1	Triosephosphate isomerase	K01803	triosephosphate isomerase (TIM)	TPI, tpiA		10.3914
Ca. M. ferrireducens’	M.ferri_01942	K07739	Histone acetyltransferase	Candidatus Methanoperedens sp. BLZ1	coproporphyrinogen III oxidase	K07739	elongator complex protein 3	ELP3, KAT9		0.242612
Ca. M. ferrireducens’	M.ferri_01943	#N/A	Uncharacterized protein (Fragment)	Candidatus Methanoperedens sp. BLZ1	hypothetical protein	#N/A	#N/A	#N/A		0
Ca. M. ferrireducens’	M.ferri_01944	#N/A	#N/A	#N/A	hypothetical protein	#N/A	#N/A	#N/A		13.7169
Ca. M. ferrireducens’	M.ferri_01945	K07218	Cell surface protein	Candidatus Methanoperedens sp. BLZ1	Periplasmic copper-binding protein (NosD)	K07218	nitrous oxidase accessory protein	nosD		0.842154
Ca. M. ferrireducens’	M.ferri_01946	#N/A	UPI00064E2E8D related cluster	unknown	hypothetical protein	#N/A	#N/A	#N/A		14.646
Ca. M. ferrireducens’	M.ferri_01947	#N/A	Putative nucleotide-binding protein	Candidatus Methanoperedens nitroreducens	PIN domain protein	#N/A	#N/A	#N/A		7.06337
Ca. M. ferrireducens’	M.ferri_01948	#N/A	#N/A	#N/A	hypothetical protein	#N/A	#N/A	#N/A		6.79313
Ca. M. ferrireducens’	M.ferri_01949	K01937	CTP synthase	Candidatus Methanoperedens sp. BLZ1	CTP synthase	K01937	CTP synthase	pyrG, CTPS		8.10462
Ca. M. ferrireducens’	M.ferri_01950	K02016	GxxExxY protein	Phycisphaerae bacterium SM23_30	PD-(D/E)XK nuclease superfamily protein	K02016	iron complex transport system substrate-binding protein	ABC.FEV.S		6.79993
Ca. M. ferrireducens’	M.ferri_01951	K01485	CMP/dCMP deaminase zinc-binding protein	Methanosalsum zhilinae (strain DSM 4017 / NBRC 107636 / OCM 62 / WeN5)	hypothetical protein	K01485	cytosine deaminase	codA		0
Ca. M. ferrireducens’	M.ferri_01952	K08234	Lactoylglutathione lyase	Candidatus Methanoperedens sp. BLZ1	Lactoylglutathione lyase	K08234	glyoxylase I family protein	yaeR		4.54845
Ca. M. ferrireducens’	M.ferri_01953	K06870	ATP-dependent protease La	Candidatus Methanoperedens sp. BLZ1	Lon protease	K06870	uncharacterized protein	K06870		1.52598
Ca. M. ferrireducens’	M.ferri_01954	#N/A	tRNA(Ile2) 2-agmatinylcytidine synthetase	Candidatus Methanoperedens sp. BLZ1	hypothetical protein	#N/A	#N/A	#N/A		1.9373
Ca. M. ferrireducens’	M.ferri_01955	K00179	Indolepyruvate oxidoreductase subunit IorA	Candidatus Methanoperedens sp. BLZ1	indolepyruvate ferredoxin oxidoreductase	K00179	indolepyruvate ferredoxin oxidoreductase, alpha subunit	iorA		2.55555
Ca. M. ferrireducens’	M.ferri_01956	K13525	AAA family ATPase, CDC48 subfamily	Candidatus Methanoperedens nitroreducens	ATP-dependent zinc metalloprotease FtsH	K13525	transitional endoplasmic reticulum ATPase	VCP, CDC48		1.14021
Ca. M. ferrireducens’	M.ferri_01957	K13993	Hsp20/alpha crystallin family protein (Fragment)	Candidatus Methanoperedens sp. BLZ1	hypothetical protein	K13993	HSP20 family protein	HSP20		0.523071
Ca. M. ferrireducens’	M.ferri_01958	K00765	ATP phosphoribosyltransferase	Candidatus Methanoperedens sp. BLZ1	ATP phosphoribosyltransferase	K00765	ATP phosphoribosyltransferase	hisG		1.7975
Ca. M. ferrireducens’	M.ferri_01959	K06984	Beta-ribofuranosylaminobenzene 5'-phosphate synthase	Candidatus Methanoperedens sp. BLZ1	4-diphosphocytidyl-2-C-methyl-D-erythritol kinase	K06984	beta-ribofuranosylaminobenzene 5'-phosphate synthase	K06984		2.58204
Ca. M. ferrireducens’	M.ferri_01960	K06889	Hydrolase	Candidatus Methanoperedens sp. BLZ1	Acetyl xylan esterase (AXE1)	K06889	uncharacterized protein	K06889		2.36226
Ca. M. ferrireducens’	M.ferri_01961	K01480	Agmatinase	Candidatus Methanoperedens sp. BLZ1	Agmatinase	K01480	agmatinase	speB		3.20061
Ca. M. ferrireducens’	M.ferri_01962	K03263	Translation initiation factor 5A	Candidatus Methanoperedens nitroreducens	translation initiation factor IF-5A	K03263	translation initiation factor 5A	EIF5A		6.89319
Ca. M. ferrireducens’	M.ferri_01963	K03539	Ribonuclease P protein component 3	Candidatus Methanoperedens sp. BLZ1	ribonuclease P protein component 3	K03539	ribonuclease P/MRP protein subunit RPP1	RPP1, RPP30		1.91953
Ca. M. ferrireducens’	M.ferri_01964	K03537	Ribonuclease P protein component 2	Candidatus Methanoperedens sp. BLZ1	ribonuclease P protein component 2	K03537	ribonuclease P/MRP protein subunit POP5	POP5		17.5078
Ca. M. ferrireducens’	M.ferri_01965	K03432	Proteasome subunit alpha	Candidatus Methanoperedens nitroreducens	proteasome subunit alpha	K03432	proteasome alpha subunit	psmA, prcA		12.0631
Ca. M. ferrireducens’	M.ferri_01966	K14574	Putative RNA-associated protein	Candidatus Methanoperedens sp. BLZ1	Shwachman-Bodian-Diamond syndrome (SBDS) protein	K14574	ribosome maturation protein SDO1	SDO1, SBDS		1.4655
Ca. M. ferrireducens’	M.ferri_01967	K03679	Exosome complex component Rrp4	Candidatus Methanoperedens sp. BLZ1	exosome complex RNA-binding protein Rrp4	K03679	exosome complex component RRP4	RRP4, EXOSC2		2.78229
Ca. M. ferrireducens’	M.ferri_01968	K11600	Exosome complex component Rrp41	Candidatus Methanoperedens nitroreducens	Ribonuclease PH	K11600	exosome complex component RRP41	RRP41, EXOSC4, SKI6		6.96714
Ca. M. ferrireducens’	M.ferri_01969	K12589	Exosome complex component Rrp42	Candidatus Methanoperedens sp. BLZ1	Ribonuclease PH	K12589	exosome complex component RRP42	RRP42, EXOSC7		5.02953
Ca. M. ferrireducens’	M.ferri_01970	K02921	50S ribosomal protein L37Ae	Candidatus Methanoperedens sp. BLZ1	50S ribosomal protein L37Ae	K02921	large subunit ribosomal protein L37Ae	RP-L37Ae, RPL37A		10.1567
Ca. M. ferrireducens’	M.ferri_01971	K14561	Uncharacterized protein	Candidatus Methanoperedens nitroreducens	ribosomal biogenesis protein	K14561	U3 small nucleolar ribonucleoprotein protein IMP4	IMP4		2.74338
Ca. M. ferrireducens’	M.ferri_01972	#N/A	Peptide chain release factor 1	Candidatus Methanoperedens sp. BLZ1	peptide chain release factor 1	#N/A	#N/A	#N/A		5.46245
Ca. M. ferrireducens’	M.ferri_01973	#N/A	Uncharacterized protein (Fragment)	Candidatus Methanoperedens sp. BLZ1	S-layer protein	#N/A	#N/A	#N/A		1.94846
Ca. M. ferrireducens’	M.ferri_01974	K07566	Translation factor SUA5	Candidatus Methanoperedens sp. BLZ1	Threonylcarbamoyl-AMP synthase	K07566	L-threonylcarbamoyladenylate synthase	tsaC, rimN, SUA5		0
Ca. M. ferrireducens’	M.ferri_01975	#N/A	#N/A	#N/A	hypothetical protein	#N/A	#N/A	#N/A		17.9162
Ca. M. ferrireducens’	M.ferri_01976	K03531	Cell division protein FtsZ	Candidatus Methanoperedens sp. BLZ1	Cell division protein FtsZ	K03531	cell division protein FtsZ	ftsZ		4.5733
Ca. M. ferrireducens’	M.ferri_01977	#N/A	Translocon-associated protein beta (TRAPB)	Candidatus Methanoperedens sp. BLZ1	Large cysteine-rich periplasmic protein OmcB	#N/A	#N/A	#N/A		4.24658
Ca. M. ferrireducens’	M.ferri_01978	K03549	Probable potassium transport system protein kup	Candidatus Methanoperedens sp. BLZ1	potassium transport protein Kup	K03549	KUP system potassium uptake protein	kup		0.216503
Ca. M. ferrireducens’	M.ferri_01979	K03549	Probable potassium transport system protein kup	Candidatus Methanoperedens sp. BLZ1	potassium transport protein Kup	K03549	KUP system potassium uptake protein	kup		1.51052
Ca. M. ferrireducens’	M.ferri_01980	K00958	Sulfate adenylyltransferase	Candidatus Methanoperedens sp. BLZ1	Sulfate adenylyltransferase	K00958	sulfate adenylyltransferase	sat, met3		0.138014
Ca. M. ferrireducens’	M.ferri_01981	#N/A	Ubiquinone/menaquinone biosynthesis methyltransferase (Fragment)	Candidatus Methanoperedens sp. BLZ1	hypothetical protein	#N/A	#N/A	#N/A		2.99676
Ca. M. ferrireducens’	M.ferri_01982	#N/A	Uncharacterized protein	Candidatus Methanoperedens nitroreducens	Yip1 domain protein	#N/A	#N/A	#N/A		0.265518
Ca. M. ferrireducens’	M.ferri_01983	#N/A	#N/A	#N/A	hypothetical protein	#N/A	#N/A	#N/A		9.0781
Ca. M. ferrireducens’	M.ferri_01984	K00390	Phosphoadenosine phosphosulfate reductase	Candidatus Methanoperedens sp. BLZ1	Phosphoadenosine phosphosulfate reductase	K00390	phosphoadenosine phosphosulfate reductase	cysH		4.57687
Ca. M. ferrireducens’	M.ferri_01985	K00441	Sulfite reductase subunit beta	Candidatus Methanoperedens sp. BLZ1	Anaerobic sulfite reductase subunit C	K00385	anaerobic sulfite reductase subunit C	asrC		0.182892
Ca. M. ferrireducens’	M.ferri_01986	K19244	Alanine dehydrogenase	Candidatus Methanoperedens sp. BLZ1	Delta(1)-pyrroline-2-carboxylate reductase	K19244	alanine dehydrogenase	ala		0.94531
Ca. M. ferrireducens’	M.ferri_01987	#N/A	Transmembrane exosortase EpsH	Candidatus Methanoperedens sp. BLZ1	hypothetical protein	#N/A	#N/A	#N/A		10.3845
Ca. M. ferrireducens’	M.ferri_01988	K01613	Putative archaetidylserine decarboxylase proenzyme	Candidatus Methanoperedens sp. BLZ1	Phosphatidylserine decarboxylase proenzyme	K01613	phosphatidylserine decarboxylase	psd, PISD		16.3004
Ca. M. ferrireducens’	M.ferri_01989	K17103	Archaetidylserine synthase	Candidatus Methanoperedens sp. BLZ1	CDP-alcohol phosphatidyltransferase	K17103	CDP-diacylglycerol---serine O-phosphatidyltransferase	CHO1, pssA		5.59618
Ca. M. ferrireducens’	M.ferri_01990	K09739	Dihydroneopterin aldolase	Candidatus Methanoperedens sp. BLZ1	Dihydroneopterin aldolase	K09739	dihydroneopterin aldolase	mptD		0
Ca. M. ferrireducens’	M.ferri_01991	#N/A	Uncharacterized protein	Candidatus Methanoperedens sp. BLZ1	hypothetical protein	#N/A	#N/A	#N/A		7.31413
Ca. M. ferrireducens’	M.ferri_01992	K02533	SpoU rRNA methylase	Candidatus Methanoperedens sp. BLZ1	putative tRNA/rRNA methyltransferase	K02533	tRNA/rRNA methyltransferase	lasT		5.58089
Ca. M. ferrireducens’	M.ferri_01993	#N/A	Uncharacterized protein	Candidatus Methanoperedens sp. BLZ1	hypothetical protein	#N/A	#N/A	#N/A		5.00148
Ca. M. ferrireducens’	M.ferri_01994	K01868	Uncharacterized protein	Candidatus Methanoperedens sp. BLZ1	hypothetical protein	K01868	threonyl-tRNA synthetase	TARS, thrS		0
Ca. M. ferrireducens’	M.ferri_01995	#N/A	Uncharacterized protein	Candidatus Methanoperedens sp. BLZ1	hypothetical protein	#N/A	#N/A	#N/A		28.5585
Ca. M. ferrireducens’	M.ferri_01996	#N/A	HTH DNA-binding protein	Candidatus Methanoperedens sp. BLZ1	Mitochondrial biogenesis AIM24	#N/A	#N/A	#N/A		0.225462
Ca. M. ferrireducens’	M.ferri_01997	#N/A	Uncharacterized protein (Fragment)	Candidatus Methanoperedens sp. BLZ1	S-layer protein	#N/A	#N/A	#N/A		1.80815
Ca. M. ferrireducens’	M.ferri_01998	#N/A	Uncharacterized protein	Candidatus Methanoperedens nitroreducens	hypothetical protein	#N/A	#N/A	#N/A		5.86201
Ca. M. ferrireducens’	M.ferri_01999	K00568	Methyltransferase	Candidatus Methanoperedens sp. BLZ1	Ubiquinone biosynthesis O-methyltransferase	K00568	2-polyprenyl-6-hydroxyphenyl methylase / 3-demethylubiquinone-9 3-methyltransferase	ubiG		4.50586
Ca. M. ferrireducens’	M.ferri_02000	K03800	Lipoate-protein ligase A subunit 1	Candidatus Methanoperedens sp. BLZ1	Octanoyltransferase LipM	K03800	lipoate---protein ligase	lplA, lplJ		5.02595
Ca. M. ferrireducens’	M.ferri_02001	K09121	UPF0272 protein MPEBLZ_03292	Candidatus Methanoperedens sp. BLZ1	hypothetical protein	K09121	uncharacterized protein	K09121		4.63068
Ca. M. ferrireducens’	M.ferri_02002	#N/A	Uncharacterized protein	Ferroplasma sp. Type II	hypothetical protein	#N/A	#N/A	#N/A		0
Ca. M. ferrireducens’	M.ferri_02003	#N/A	Putative uncharacterized protein	uncultured archaeon GZfos1D1	hypothetical protein	#N/A	#N/A	#N/A		0
Ca. M. ferrireducens’	M.ferri_02004	#N/A	Hypothetical secreted protein	uncultured archaeon	hypothetical protein	#N/A	#N/A	#N/A		0
Ca. M. ferrireducens’	M.ferri_02005	#N/A	Uncharacterized protein	groundwater metagenome	hypothetical protein	#N/A	#N/A	#N/A		6.27686
Ca. M. ferrireducens’	M.ferri_02006	#N/A	#N/A	#N/A	hypothetical protein	#N/A	#N/A	#N/A		2.66124
Ca. M. ferrireducens’	M.ferri_02007	#N/A	Uncharacterized protein	Candidatus Methanoperedens nitroreducens	3',5'-cyclic adenosine monophosphate phosphodiesterase CpdA	#N/A	#N/A	#N/A		3.50772
Ca. M. ferrireducens’	M.ferri_02008	K09799	Integral membrane protein TerC family protein	Candidatus Methanoperedens sp. BLZ1	hypothetical protein	K09799	uncharacterized protein	K09799		0
Ca. M. ferrireducens’	M.ferri_02009	#N/A	TPR repeat protein	Candidatus Methanoperedens sp. BLZ1	TPR repeat-containing protein YrrB	#N/A	#N/A	#N/A		2.42399
Ca. M. ferrireducens’	M.ferri_02010	#N/A	#N/A	#N/A	hypothetical protein	#N/A	#N/A	#N/A		0
Ca. M. ferrireducens’	M.ferri_02011	K16264	Cation efflux system protein	Candidatus Methanoperedens sp. BLZ1	Cadmium, cobalt and zinc/H(+)-K(+) antiporter	K16264	cobalt-zinc-cadmium efflux system protein	czcD, zitB		10.5341
Ca. M. ferrireducens’	M.ferri_02012	K03411	Probable chemoreceptor glutamine deamidase CheD	Candidatus Methanoperedens sp. BLZ1	Chemoreceptor glutamine deamidase CheD	K03411	chemotaxis protein CheD	cheD		0
Ca. M. ferrireducens’	M.ferri_02013	#N/A	Uncharacterized protein	Candidatus Methanoperedens nitroreducens	hypothetical protein	#N/A	#N/A	#N/A		3.09713
Ca. M. ferrireducens’	M.ferri_02014	K07065	Putative nucleic acid-binding protein, contains PIN domain	Candidatus Methanoperedens nitroreducens	23S rRNA-specific endonuclease VapC20	K07065	uncharacterized protein	K07065		0
Ca. M. ferrireducens’	M.ferri_02015	K03410	Chemotaxis protein CheC	Candidatus Methanoperedens sp. BLZ1	CheY-P phosphatase CheC	K03410	chemotaxis protein CheC	cheC		0.380877
Ca. M. ferrireducens’	M.ferri_02016	K00575	Chemotaxis protein methyltransferase	Candidatus Methanoperedens sp. BLZ1	Chemotaxis protein methyltransferase	K00575	chemotaxis protein methyltransferase CheR	cheR		3.35064
Ca. M. ferrireducens’	M.ferri_02017	K03407	Chemotaxis sensor histidine kinase	Candidatus Methanoperedens sp. BLZ1	Chemotaxis protein CheA	K03407	two-component system, chemotaxis family, sensor kinase CheA	cheA		0.0402363
Ca. M. ferrireducens’	M.ferri_02018	K03412	Chemotaxis response regulator protein-glutamate methylesterase	Candidatus Methanoperedens sp. BLZ1	Chemotaxis response regulator protein-glutamate methylesterase	K03412	two-component system, chemotaxis family, protein-glutamate methylesterase/glutaminase	cheB		5.75524
Ca. M. ferrireducens’	M.ferri_02019	K03413	Chemotaxis response regulator	Candidatus Methanoperedens sp. BLZ1	Chemotaxis protein CheY	K03413	two-component system, chemotaxis family, chemotaxis protein CheY	cheY		3.51645
[truncated: 70,462 more rows]

## Sheet: Mn-ANME-1 key metabolism
Reverse methanogenesis pathway	Gene product	Gene	Mn-Methanoperedens-1	TPM value
	Methyl-coenzyme M reductase beta subunit	mcrB	Mn-Methanoperedens-1_01764	594.197
	Methyl-coenzyme M reductase subunit D	mcrD	Mn-Methanoperedens-1_01765	692.168
	Methyl-coenzyme M reductase gamma subunit	mcrG	Mn-Methanoperedens-1_01766	1995.41
	Methyl-coenzyme M reductase alpha subunit	mcrA	Mn-Methanoperedens-1_01767	545.137
	Heterodisulfide reductase subunit A	hdrA	Mn-Methanoperedens-1_00702	15.846
	Heterodisulfide reductase subunit B	hdrB	Mn-Methanoperedens-1_00703	332.622
	Heterodisulfide reductase subunit C	hdrC	Mn-Methanoperedens-1_00704	169.172
	Heterodisulfide reductase subunit C	hdrC	Mn-Methanoperedens-1_00075	236.582
	Heterodisulfide reductase subunit B	hdrB	Mn-Methanoperedens-1_00076	30.8835
	Heterodisulfide reductase subunit A	hdrA	Mn-Methanoperedens-1_00077	1.36216
	Heterodisulfide reductase subunit D	hdrD	Mn-Methanoperedens-1_02317	10.1972
	Heterodisulfide reductase subunit E	hdrE	Mn-Methanoperedens-1_02318	45.2097
	Formylmethanofuran--tetrahydromethanopterin N-formyltransferase	ftr	Mn-Methanoperedens-1_02463	62.4
	Tetrahydromethanopterin S-methyltransferase subunit H	mtrH	Mn-Methanoperedens-1_02195	182.167
	Tetrahydromethanopterin S-methyltransferase subunit G	mtrG	Mn-Methanoperedens-1_02196	61.8968
	Tetrahydromethanopterin S-methyltransferase subunit F	mtrF	Mn-Methanoperedens-1_02197	117.168
	Tetrahydromethanopterin S-methyltransferase subunit A	mtrA	Mn-Methanoperedens-1_02198	331.891
	Tetrahydromethanopterin S-methyltransferase subunit B	mtrB	Mn-Methanoperedens-1_02199	485.35
	Tetrahydromethanopterin S-methyltransferase subunit C	mtrC	Mn-Methanoperedens-1_02200	358.948
	Tetrahydromethanopterin S-methyltransferase subunit D	mtrD	Mn-Methanoperedens-1_01776	110.188
	Tetrahydromethanopterin S-methyltransferase subunit E	mtrE	Mn-Methanoperedens-1_02202	217.222
	Methylenetetrahydromethanopterin dehydrogenase	mtd	Mn-Methanoperedens-1_02435	83.9567
	Methenyltetrahydromethanopterin cyclohydrolase	mch1	Mn-Methanoperedens-1_03438	103.488
	Methenyltetrahydromethanopterin cyclohydrolase	mch2	Mn-Methanoperedens-1_01430	11.798
	5,10-methylenetetrahydromethanopterin reductase	mer	Mn-Methanoperedens-1_00382	183.955
	Molybdenim-containing formylmethanofuran dehydrogenase subunit E	fmdE	Mn-Methanoperedens-1_01311	70.8421
	Molybdenim-containing formylmethanofuran dehydrogenase subunit F	fmdF	Mn-Methanoperedens-1_01312	32.1773
	Molybdenim-containing formylmethanofuran dehydrogenase subunit A	fmdA	Mn-Methanoperedens-1_01313	18.7758
	Molybdenim-containing formylmethanofuran dehydrogenase subunit C	fmdC	Mn-Methanoperedens-1_01314	103.649
	Molybdenim-containing formylmethanofuran dehydrogenase subunit D	fmdD	Mn-Methanoperedens-1_01315	76.0831
	Molybdenim-containing formylmethanofuran dehydrogenase subunit B	fmdB	Mn-Methanoperedens-1_01316	54.4163
	Tungsten-containing formylmethanofuran dehydrogenase, subunit C	fwdC	Mn-Methanoperedens-1_01759	54.7881
	Tungsten-containing formylmethanofuran dehydrogenase, subunit A	fwdA	Mn-Methanoperedens-1_01758	4.07648
	Tungsten-containing formylmethanofuran dehydrogenase, subunit B	fwdB	Mn-Methanoperedens-1_01757	25.9724
	Tungsten-containing formylmethanofuran dehydrogenase, subunit D	fwdD	Mn-Methanoperedens-1_01756	24.2855
Energy conservation pathway
	F420H2 dehydrogenase subunit FpoA	fpoA	Mn-Methanoperedens-1_01186	147.925
	F420H2 dehydrogenase subunit FpoB	fpoB	Mn-Methanoperedens-1_01185	25.6252
	F420H2 dehydrogenase subunit FpoC	fpoC	Mn-Methanoperedens-1_01184	138.911
	F420H2 dehydrogenase subunit FpoD	fpoD	Mn-Methanoperedens-1_01183	35.8502
	F420H2 dehydrogenase subunit FpoH	fpoH	Mn-Methanoperedens-1_01182	215.21
	F420H2 dehydrogenase subunit FpoI	fpoI	Mn-Methanoperedens-1_01181	108.566
	F420H2 dehydrogenase subunit FpoJ_2	fpoJ1	Mn-Methanoperedens-1_01180	162.662
	F420H2 dehydrogenase subunit FpoJ_1	fpoJ2	Mn-Methanoperedens-1_01179	18.0584
	F420H2 dehydrogenase subunit FpoK	fpoK	Mn-Methanoperedens-1_01178	18.8306
	F420H2 dehydrogenase subunit FpoL	fpoL	Mn-Methanoperedens-1_01177	14.1909
	F420H2 dehydrogenase subunit FpoM	fpoM	Mn-Methanoperedens-1_01176	237.398
	F420H2 dehydrogenase subunit FpoN	fpoN	Mn-Methanoperedens-1_01175	168.988
	F420H2 dehydrogenase subunit FpoO	fpoO	Mn-Methanoperedens-1_01174	78.6842
	F420H2 dehydrogenase subunit FpoF	fpof	Mn-Methanoperedens-1_00383	63.7671
	V/A-type H+/Na+-transporting ATPase subunit H	atpH	Mn-Methanoperedens-1_01402	548.985
	V/A-type H+/Na+-transporting ATPase subunit I	atpI	Mn-Methanoperedens-1_01403	59.1246
	V/A-type H+/Na+-transporting ATPase subunit K	atpK	Mn-Methanoperedens-1_01404	407.588
	V/A-type H+/Na+-transporting ATPase subunit E	atpE	Mn-Methanoperedens-1_01405	236.093
	V/A-type H+/Na+-transporting ATPase subunit C	atpC	Mn-Methanoperedens-1_01406	298.381
	V/A-type H+/Na+-transporting ATPase subunit F	atpF	Mn-Methanoperedens-1_01407	185.429
	V/A-type H+/Na+-transporting ATPase subunit A	atpA	Mn-Methanoperedens-1_01408	179.19
	V/A-type H+/Na+-transporting ATPase subunit B	atpB	Mn-Methanoperedens-1_01409	84.5351
	V/A-type H+/Na+-transporting ATPase subunit D	atpD	Mn-Methanoperedens-1_01410	48.8958
Menaquinone biosynthesis pathway
	futalosine hydrolase [EC:3.2.2.26]	mqnB	Mn-Methanoperedens-1_02447	91.7573
	cyclic dehypoxanthinyl futalosine synthase [EC:1.21.98.1]	mqnC	Mn-Methanoperedens-1_02792	41.1989
	aminodeoxyfutalosine synthase [EC:2.5.1.120]	mqnE	Mn-Methanoperedens-1_01752	50.0079
	chorismate dehydratase [EC:4.2.1.151]	mqnA	Mn-Methanoperedens-1_00929	144.208
	1,4-dihydroxy-6-naphthoate synthase [EC:1.14.-.-]	mqnD	Mn-Methanoperedens-1_02448	37.9464
Putative dissimilatory manganese reduction pathway
	6 heme c-type cytochrome		Mn-Methanoperedens-1_02270	37.2915
	6 heme c-type cytochrome		Mn-Methanoperedens-1_02271	145.261
	hypothetical protein		Mn-Methanoperedens-1_02272	367.503
	hypothetical protein		Mn-Methanoperedens-1_02273	208.376
	Cytochrome b6-f complex iron-sulfur subunit		Mn-Methanoperedens-1_02274	30.2747
	Cytochrome b6		Mn-Methanoperedens-1_02275	180.232
	Cytochrome b		Mn-Methanoperedens-1_02276	237.091
	Polysulfide reductase NrfD	NrfD	Mn-Methanoperedens-1_00821	40.4615
	4Fe-4S ferredoxin iron-sulfur binding domain protein		Mn-Methanoperedens-1_00822	273.622
	3 heme c-type cytochrome		Mn-Methanoperedens-1_00823	395.268
	6 heme c-type cytochrome		Mn-Methanoperedens-1_00824	141.953
	12 heme c-type cytochrome with the S-layer domain		Mn-Methanoperedens-1_03540	102.428
	12 heme c-type cytochrome with the S-layer domain		Mn-Methanoperedens-1_02702	133.437
	12 heme c-type cytochrome with the S-layer domain		Mn-Methanoperedens-1_03501	180.594
	22 heme c-type cytochrome with the S-layer domain		Mn-Methanoperedens-1_00175	135.867
	13 heme c-type cytochrome		Mn-Methanoperedens-1_01939	243.336
Archaeal flagellar proteins
	archaeal flagellin FlaB	flaB-A, flaB	Mn-Methanoperedens-1_02410	300.701
	archaeal flagellin FlaB	flaB-A, flaB	Mn-Methanoperedens-1_02611	85.3837
	archaeal flagellin FlaB	flaB-A, flaB	Mn-Methanoperedens-1_02612	108.772
	archaeal flagellin FlaB	flaB-A, flaB	Mn-Methanoperedens-1_02613	239.841
	archaeal flagellar protein FlaD	flaD-A, flaD	Mn-Methanoperedens-1_00904	32.824
	archaeal flagellar protein FlaD	flaD-A, flaD	Mn-Methanoperedens-1_02468	118.847
	archaeal flagellar protein FlaF	flaF-A, flaF	Mn-Methanoperedens-1_02614	106.581
	archaeal flagellar protein FlaG	flaG-A, flaG	Mn-Methanoperedens-1_02615	292.679
	archaeal flagellar protein FlaH	flaH-A, flaH	Mn-Methanoperedens-1_00368	72.3259
	archaeal flagellar protein FlaH	flaH-A, flaH	Mn-Methanoperedens-1_01123	169.669
	archaeal flagellar protein FlaH	flaH-A, flaH	Mn-Methanoperedens-1_02616	260.856
	archaeal flagellar protein FlaH	flaH-A, flaH	Mn-Methanoperedens-1_03036	35.2025
	archaeal flagellar protein FlaI	flaI-A, flaI	Mn-Methanoperedens-1_00434	207.828
	archaeal flagellar protein FlaI	flaI-A, flaI	Mn-Methanoperedens-1_00539	238.604
	archaeal flagellar protein FlaI	flaI-A, flaI	Mn-Methanoperedens-1_02250	207.546
	archaeal flagellar protein FlaI	flaI-A, flaI	Mn-Methanoperedens-1_02617	8.17299
	archaeal flagellar protein FlaJ	flaJ-A, flaJ	Mn-Methanoperedens-1_00435	96.6977
	archaeal flagellar protein FlaJ	flaJ-A, flaJ	Mn-Methanoperedens-1_00540	20.0537
	archaeal flagellar protein FlaJ	flaJ-A, flaJ	Mn-Methanoperedens-1_02248	23.4342
	archaeal flagellar protein FlaJ	flaJ-A, flaJ	Mn-Methanoperedens-1_02249	159.025
	archaeal flagellar protein FlaJ	flaJ-A, flaJ	Mn-Methanoperedens-1_02618	124.502
	archaeal preflagellin peptidase FlaK	flaK-A, flaK	Mn-Methanoperedens-1_02260	111.334
	archaeal preflagellin peptidase FlaK	flaK-A, flaK	Mn-Methanoperedens-1_03047	72.1266
	archaeal preflagellin peptidase FlaK	flaK-A, flaK	Mn-Methanoperedens-1_03687	98.442

## Sheet: Mn-ANME-2 key metabolism
Reverse methanogenesis pathway	Gene product	Gene	Mn-Methanoperedens-2	TPM value
	Methyl-coenzyme M reductase beta subunit	mcrB	Mn-Methanoperedens-2_00039	229.61
	Methyl-coenzyme M reductase subunit D	mcrD	Mn-Methanoperedens-2_00040	344.055
	Methyl-coenzyme M reductase gamma subunit	mcrG	Mn-Methanoperedens-2_00041	571.822
	Methyl-coenzyme M reductase alpha subunit	mcrA	Mn-Methanoperedens-2_00042	216.273
	Heterodisulfide reductase subunit A	hdrA	Mn-Methanoperedens-2_01026	25.0009
	Heterodisulfide reductase subunit B	hdrB	Mn-Methanoperedens-2_01027	6.16358
	Heterodisulfide reductase subunit C	hdrC	Mn-Methanoperedens-2_01028	138.517
	Heterodisulfide reductase subunit C	hdrC	Mn-Methanoperedens-2_01159	16.3615
	Heterodisulfide reductase subunit B	hdrB	Mn-Methanoperedens-2_01160	10.5708
	Heterodisulfide reductase subunit A	hdrA	Mn-Methanoperedens-2_01161	2.17663
	Heterodisulfide reductase subunit D	hdrD	Mn-Methanoperedens-2_00913	92.7775
	Heterodisulfide reductase subunit E	hdrE	Mn-Methanoperedens-2_00914	33.3751
	Formylmethanofuran--tetrahydromethanopterin N-formyltransferase	ftr	Mn-Methanoperedens-2_02743	1.40422
	Tetrahydromethanopterin S-methyltransferase subunit H	mtrH	Mn-Methanoperedens-2_00537	57.9174
	Tetrahydromethanopterin S-methyltransferase subunit G	mtrG	Mn-Methanoperedens-2_00538	170.148
	Tetrahydromethanopterin S-methyltransferase subunit F	mtrF	Mn-Methanoperedens-2_00539	108.744
	Tetrahydromethanopterin S-methyltransferase subunit A	mtrA	Mn-Methanoperedens-2_00540	80.4141
	Tetrahydromethanopterin S-methyltransferase subunit B	mtrB	Mn-Methanoperedens-2_00541	52.3071
	Tetrahydromethanopterin S-methyltransferase subunit C	mtrC	Mn-Methanoperedens-2_00542	36.7537
	Tetrahydromethanopterin S-methyltransferase subunit D	mtrD	Mn-Methanoperedens-2_00543	78.9988
	Tetrahydromethanopterin S-methyltransferase subunit E	mtrE	Mn-Methanoperedens-2_00544	0.512815
	Methylenetetrahydromethanopterin dehydrogenase	mtd	Mn-Methanoperedens-2_00643	6.34887
	Methenyltetrahydromethanopterin cyclohydrolase	mch1	Mn-Methanoperedens-2_00833	86.7972
	Methenyltetrahydromethanopterin cyclohydrolase	mch2	Mn-Methanoperedens-2_01724	28.862
	5,10-methylenetetrahydromethanopterin reductase	mer	Mn-Methanoperedens-2_02800	155.322
	Molybdenim-containing formylmethanofuran dehydrogenase subunit E	fmdE	Mn-Methanoperedens-2_01673	24.6357
	Molybdenim-containing formylmethanofuran dehydrogenase subunit F	fmdF	Mn-Methanoperedens-2_01672	140.149
	Molybdenim-containing formylmethanofuran dehydrogenase subunit A	fmdA	Mn-Methanoperedens-2_01669	77.5552
	Molybdenim-containing formylmethanofuran dehydrogenase subunit C	fmdC	Mn-Methanoperedens-2_01668	187.012
	Molybdenim-containing formylmethanofuran dehydrogenase subunit D	fmdD	Mn-Methanoperedens-2_01667	120.861
	Molybdenim-containing formylmethanofuran dehydrogenase subunit B	fmdB	Mn-Methanoperedens-2_01666	73.2938
	Tungsten-containing formylmethanofuran dehydrogenase, subunit C	fwdC	Mn-Methanoperedens-2_00193	50.8599
	Tungsten-containing formylmethanofuran dehydrogenase, subunit A	fwdA	Mn-Methanoperedens-2_00194	11.405
	Tungsten-containing formylmethanofuran dehydrogenase, subunit B	fwdB	Mn-Methanoperedens-2_00195	20.4759
	Tungsten-containing formylmethanofuran dehydrogenase, subunit D	fwdD	Mn-Methanoperedens-2_00196	36.615
Energy conservation pathway
	F420H2 dehydrogenase subunit FpoA	fpoA	Mn-Methanoperedens-2_01272	20.5044
	F420H2 dehydrogenase subunit FpoB	fpoB	Mn-Methanoperedens-2_01271	57.0623
	F420H2 dehydrogenase subunit FpoC	fpoC	Mn-Methanoperedens-2_01270	127.032
	F420H2 dehydrogenase subunit FpoD	fpoD	Mn-Methanoperedens-2_01269	159.38
	F420H2 dehydrogenase subunit FpoH	fpoH	Mn-Methanoperedens-2_01268	113.473
	F420H2 dehydrogenase subunit FpoI	fpoI	Mn-Methanoperedens-2_01267	34.6206
	F420H2 dehydrogenase subunit FpoJ_2	fpoJ1	Mn-Methanoperedens-2_01266	243.994
	F420H2 dehydrogenase subunit FpoJ_1	fpoJ2	Mn-Methanoperedens-2_01265	375.718
	F420H2 dehydrogenase subunit FpoK	fpoK	Mn-Methanoperedens-2_01264	28.7689
	F420H2 dehydrogenase subunit FpoL	fpoL	Mn-Methanoperedens-2_01263	44.0584
	F420H2 dehydrogenase subunit FpoM	fpoM	Mn-Methanoperedens-2_01262	15.4926
	F420H2 dehydrogenase subunit FpoN	fpoN	Mn-Methanoperedens-2_01261	2.78686
	F420H2 dehydrogenase subunit FpoO	fpoO	Mn-Methanoperedens-2_01260	16.2332
	F420H2 dehydrogenase subunit FpoF	fpof	Mn-Methanoperedens-2_02801	87.6982
	V/A-type H+/Na+-transporting ATPase subunit H	atpH	Mn-Methanoperedens-2_02988	242.58
	V/A-type H+/Na+-transporting ATPase subunit I	atpI	Mn-Methanoperedens-2_02989	27.6242
	V/A-type H+/Na+-transporting ATPase subunit K	atpK	Mn-Methanoperedens-2_02990	191.906
	V/A-type H+/Na+-transporting ATPase subunit E	atpE	Mn-Methanoperedens-2_02991	133.468
	V/A-type H+/Na+-transporting ATPase subunit C	atpC	Mn-Methanoperedens-2_02992	126.976
	V/A-type H+/Na+-transporting ATPase subunit F	atpF	Mn-Methanoperedens-2_02993	107.491
	V/A-type H+/Na+-transporting ATPase subunit A	atpA	Mn-Methanoperedens-2_02994	6.45934
	V/A-type H+/Na+-transporting ATPase subunit B	atpB	Mn-Methanoperedens-2_02995	22.4254
	V/A-type H+/Na+-transporting ATPase subunit D	atpD	Mn-Methanoperedens-2_02996	85.4097
Menaquinone biosynthesis pathway
	futalosine hydrolase [EC:3.2.2.26]	mqnB	Mn-Methanoperedens-2_02173	138.636
	cyclic dehypoxanthinyl futalosine synthase [EC:1.21.98.1]	mqnC	Mn-Methanoperedens-2_02276	42.1009
	aminodeoxyfutalosine synthase [EC:2.5.1.120]	mqnE	Mn-Methanoperedens-2_00877	92.9745
	chorismate dehydratase [EC:4.2.1.151]	mqnA	Mn-Methanoperedens-2_03408	91.4413
	1,4-dihydroxy-6-naphthoate synthase [EC:1.14.-.-]	mqnD	Mn-Methanoperedens-2_02172	20.1837
Putative dissimilatory manganese reduction pathway
	Cytochrome b		Mn-Methanoperedens-2_01520	34.837
	6 heme c-type cytochrome		Mn-Methanoperedens-2_01519	138.147
	52 heme c-type cytochrome with the S-layer domain		Mn-Methanoperedens-2_00838	66.2197
	113 heme c-type cytochrome with the S-layer domain		Mn-Methanoperedens-2_02465	45.0495
	19 heme c-type cytochrome with the S-layer domain		Mn-Methanoperedens-2_00866	24.3465
	4 heme c-type cytochrome		Mn-Methanoperedens-2_01221	319.504
Archaeal flagellar proteins
	archaeal flagellin FlaB	flaB-A, flaB	Mn-Methanoperedens-2_01386	6.21471
	archaeal flagellin FlaB	flaB-A, flaB	Mn-Methanoperedens-2_01387	17.9968
	archaeal flagellin FlaB	flaB-A, flaB	Mn-Methanoperedens-2_01388	63.8876
	archaeal flagellin FlaB	flaB-A, flaB	Mn-Methanoperedens-2_01389	41.6194
	archaeal flagellin FlaB	flaB-A, flaB	Mn-Methanoperedens-2_02385	4.40481
	archaeal flagellar protein FlaD	flaD-A, flaD	Mn-Methanoperedens-2_01358	147.871
	archaeal flagellar protein FlaD	flaD-A, flaD	Mn-Methanoperedens-2_02755	173.967
	archaeal flagellar protein FlaF	flaF-A, flaF	Mn-Methanoperedens-2_01390	47.4995
	archaeal flagellar protein FlaG	flaG-A, flaG	Mn-Methanoperedens-2_01391	51.9607
	archaeal flagellar protein FlaH	flaH-A, flaH	Mn-Methanoperedens-2_01392	44.2686
	archaeal flagellar protein FlaH	flaH-A, flaH	Mn-Methanoperedens-2_02664	42.0592
	archaeal flagellar protein FlaI	flaI-A, flaI	Mn-Methanoperedens-2_01393	8.6836
	archaeal flagellar protein FlaI	flaI-A, flaI	Mn-Methanoperedens-2_02983	72.9912
	archaeal flagellar protein FlaI	flaI-A, flaI	Mn-Methanoperedens-2_03042	28.7493
	archaeal flagellar protein FlaJ	flaJ-A, flaJ	Mn-Methanoperedens-2_01394	14.1409
	archaeal flagellar protein FlaJ	flaJ-A, flaJ	Mn-Methanoperedens-2_02982	33.1093
	archaeal flagellar protein FlaJ	flaJ-A, flaJ	Mn-Methanoperedens-2_03041	40.2394

## Sheet: Community members' genes
KEGG Module, pathway entry + RPKM values	KEGG orthology (KO)	KO description [EC number]	Ca. M. ferrireducens’	Mn-Geobacter-1	Mn-Methylomirabilis-1	Mn-Geobacteraceae-1	Mn-Chloroflexi-1	Mn-MBNT15-1	Mn-Thermodesulfovibrionales-1	Mn-Gemmatimonadetes-1	Mn-Sulfuritalea-1	Mn-Methylococcaceae-1	Mn-Anaerolineales-1	Mn-Acetivibrionaceae-1	Ca. M. manganireducens’	Ca. M. manganicus’	Mn-Dehalococcoidia-1	Mn-Gemmatimonadetes-2	Mn-Desulfuromonadales-1	Mn-Anaerolineales-2	Mn-Melioribacteraceae-1	Mn-Steroidobacteraceae-1	Mn-Betaproteobacteriales-1	Mn-Rhodocyclaceae-1
Dissimilatory nitrate reduction (M00530)	K00370	narG, narZ, nxrA; nitrate reductase / nitrite oxidoreductase, alpha subunit [EC:1.7.5.1 1.7.99.4]	0	0.744741	0.463543	0	0	1.9308	1.31205	0	0	0	0	0	0	0	2.0223	0	2.51352	0.237563	0	0	0	0
	K00371	narH, narY, nxrB; nitrate reductase / nitrite oxidoreductase, beta subunit [EC:1.7.5.1 1.7.99.4]	0	1.13476	2.29539	0	0	0	5.27376	0	0	0	0	0	0	0	4.51801	0	1.95097	3.70639	0	0	0	0
	K00374	narI, narV; nitrate reductase gamma subunit [EC:1.7.5.1 1.7.99.4]	0	2.29417	0	0	0	0	8.77378	0	1.29687	0	0	0	0	0	0	0	1.71312	2.441	0	0	0	0
	K00373	narJ, narW; nitrate reductase delta subunit	0	0	0	0	0	0	8.33465	0	0	0	0	0	0	0	0	0	3.42324	0	0	0	0	0
	K02567	napA; periplasmic nitrate reductase NapA [EC:1.7.99.4]	0	1.62824	3.38107	0	0	0	0	0	1.07691	0	0	0	0	0	0	0	0	0	0	0	4.28747	1.34201
	K02568	napB; cytochrome c-type protein NapB	0	3.52067	6.77191	4.96918	0	0	0	0	0	0	0	0	0	0	0	0	0	0	0	0	1.47344	2.52517
	K00362	nirB; nitrite reductase (NADH) large subunit [EC:1.7.1.15]	0	0	1.48894	0	0	0	8.66337	0	2.79649	0.290237	0.120523	1.67192	0	0	0	0	0	1.12171	0	0	0	0.0960351
	K00363	nirD; nitrite reductase (NADH) small subunit [EC:1.7.1.15]	0	11.5076	0	29.292	0	0	0	0	0	0	0	0	0	0	0	0	0	0	0	0	7.43703	10.3105
	K03385	nrfA; nitrite reductase (cytochrome c-552) [EC:1.7.2.2]	0	1.73274	0	3.27531	0	4.06013	3.74376	0	0	0	0	0	0	0	0	0	6.17914	0	0	0	0.758721	0
	K15876	nrfH; cytochrome c nitrite reductase small subunit	0	20.9895	0	0	0.406269	0	12.8237	0	0	0	0	0	129.569	0	0	0	0	0.641805	0	0	0	0
Denitrification (M00529)	K00370	narG, narZ, nxrA; nitrate reductase / nitrite oxidoreductase, alpha subunit [EC:1.7.5.1 1.7.99.4]	0	0.744741	0.463543	0	0	1.9308	1.31205	0	0	0	0	0	0	0	2.0223	0	2.51352	0.237563	0	0	0	0
	K00371	narH, narY, nxrB; nitrate reductase / nitrite oxidoreductase, beta subunit [EC:1.7.5.1 1.7.99.4]	0	1.13476	2.29539	0	0	0	5.27376	0	0	0	0	0	0	0	4.51801	0	1.95097	3.70639	0	0	0	0
	K00374	narI, narV; nitrate reductase gamma subunit [EC:1.7.5.1 1.7.99.4]	0	2.29417	0	0	0	0	8.77378	0	1.29687	0	0	0	0	0	0	0	1.71312	2.441	0	0	0	0
	K00373	narJ, narW; nitrate reductase delta subunit	0	0	0	0	0	0	8.33465	0	0	0	0	0	0	0	0	0	3.42324	0	0	0	0	0
	K02567	napA; periplasmic nitrate reductase NapA [EC:1.7.99.4]	0	1.62824	3.38107	0	0	0	0	0	1.07691	0	0	0	0	0	0	0	0	0	0	0	4.28747	1.34201
	K02568	napB; cytochrome c-type protein NapB	0	3.52067	6.77191	4.96918	0	0	0	0	0	0	0	0	0	0	0	0	0	0	0	0	1.47344	2.52517
	K00368	nirK; nitrite reductase (NO-forming) [EC:1.7.2.1]	0	0	3.46219	0	4.24804	0	0	0	0	0	0	0	0	0	0	0	0	18.7276	9.86539	0	3.03403	0
	K15864	nirS; nitrite reductase (NO-forming) / hydroxylamine reductase [EC:1.7.2.1 1.7.99.1]	0	0	0.906784	0	0	0	0	0	3.01631	0	0	0	0	0	0	0	0	3.5317	0	0	6.71876	3.62088
	K04561	norB; nitric oxide reductase subunit B [EC:1.7.2.5]	3.07868	0	0.703999	0	0.206476	0	1.12731	0	0	0	0	0	26.2104	127.477	0	0	0	0	0	0	4.14588	2.56408
	K02305	norC; nitric oxide reductase subunit C	0.271021	0	1.97725	0	0	0.111767	3.03568	0	0	0.520469	0	0	38.2867	54.8554	0	0	0	0	0	0	0	6.58412
	K15877	CYP55; fungal nitric oxide reductase [EC:1.7.1.14]	0	0	0	0	0	0	0	0	0	0	0	0	0	0	0	0	0	0	0	0	0	0
	K00376	nosZ; nitrous-oxide reductase [EC:1.7.2.4]	0	0	0	0	0	0	0	0	0	0	0	0	0	0	0.271222	0	0	0	0	0	0	0
Reverse methanogenesis (M00567)	K00200	fwdA, fmdA; formylmethanofuran dehydrogenase subunit A [EC:1.2.99.5]	6.03857	0	1.4768	0	0	0	0	0	0.845178	0	0	0	155.506	22.8523	0	0	0	0	0	0	0	0
	K00201	fwdB, fmdB; formylmethanofuran dehydrogenase subunit B [EC:1.2.99.5]	6.41088	0	0.864105	0	0	0	0	0	2.3776	3.84177	0	0	162.486	331.879	0	0	0	0	0	0	0	0
	K00202	fwdC, fmdC; formylmethanofuran dehydrogenase subunit C [EC:1.2.99.5]	33.2479	0	10.4614	0	0	0	0	0	0.965076	0	0	0	392.594	520.677	0	0	0	0	0	0	0	0
	K00203	fwdD, fmdD; formylmethanofuran dehydrogenase subunit D [EC:1.2.99.5]	5.85255	0	7.17487	0	0	0	0	0	0	0	0	0	274.42	220.675	0	0	0	0	0	0	0	0
	K11261	fwdE, fmdE; formylmethanofuran dehydrogenase subunit E [EC:1.2.99.5]	31.8622	4.09975	0	11.943	0	0	10.4969	0	0	0	0.16346	0	29.3793	70.8421	0	0	1.47641	14.0379	27.9872	0	0	0
	K00205	fwdF, fmdF; 4Fe-4S ferredoxin	6.8532	0	0	0	0	0	0	0	0	0	0	0	178.541	100.89	0	0	0	0	0	0	0	0
	K11260	fwdG; 4Fe-4S ferredoxin	0	0	0	0	0	0	0	0	0	0	0	0	118.306	459.915	0	0	0	0	0	0	0	0
	K00204	fwdH; 4Fe-4S ferredoxin	0	0	0	0	0	0	0	0	0	0	0	0	0	0	0	0	0	0	0	0	0	0
	K00672	ftr; formylmethanofuran--tetrahydromethanopterin N-formyltransferase [EC:2.3.1.101]	6.05569	0	2.41683	0	0	0	0	0	0	5.51062	0	0	1.40422	62.4	0	0	0	0	0	0	0	0
	K01499	mch; methenyltetrahydromethanopterin cyclohydrolase [EC:3.5.4.27]	19.008	0	6.1458	0	0	0	0	0	3.38324	1.71032	0	0	115.659	115.286	0	0	0	0	0	0	0	0
	K00319	mtd; methylenetetrahydromethanopterin dehydrogenase [EC:1.5.98.1]	6.15935	0	0	0	0	0	0	0	0	0	0	0	6.34887	83.9567	0	0	0	0	0	0	0	0
	K13942	hmd; 5,10-methenyltetrahydromethanopterin hydrogenase [EC:1.12.98.2]	0	0	0	0	0	0	0	0	0	0	0	0	0	0	0	0	0	0	0	0	0	0
	K00320	mer; 5,10-methylenetetrahydromethanopterin reductase [EC:1.5.98.2]	3.83906	0	0	0	0.390352	0	0	0	0	0	0	0	155.322	183.955	8.16273	0	0	1.85158	0	0	0	0
	K00577	mtrA; tetrahydromethanopterin S-methyltransferase subunit A [EC:2.1.1.86]	14.8059	0	0	0	0	0	0	0	0	0	0	0	83.6543	331.891	0	0	0	0	0	0	0	0
	K00578	mtrB; tetrahydromethanopterin S-methyltransferase subunit B [EC:2.1.1.86]	16.5975	0	0	0	0	0	0	0	0	0	0	0	52.3071	485.35	0	0	0	0	0	0	0	0
	K00579	mtrC; tetrahydromethanopterin S-methyltransferase subunit C [EC:2.1.1.86]	16.8672	0	0	0	0	0	0	0	0	0	0	0	36.7537	358.948	0	0	0	0	0	0	0	0
	K00580	mtrD; tetrahydromethanopterin S-methyltransferase subunit D [EC:2.1.1.86]	9.082	0	0	0	0	0	0	0	0	0	0	0	167.964	414.344	0	0	0	0	0	0	0	0
	K00581	mtrE; tetrahydromethanopterin S-methyltransferase subunit E [EC:2.1.1.86]	1.564	0	0	0	0	0	0	0	0	0	0	0	0.512815	217.222	0	0	0	0	0	0	0	0
	K00582	mtrF; tetrahydromethanopterin S-methyltransferase subunit F [EC:2.1.1.86]	7.67171	0	0	0	0	0	0	0	0	0	0	0	108.744	117.168	0	0	0	0	0	0	0	0
	K00583	mtrG; tetrahydromethanopterin S-methyltransferase subunit G [EC:2.1.1.86]	8.13667	0	0	0	0	0	0	0	0	0	0	0	0	61.8968	0	0	0	0	0	0	0	0
	K00584	mtrH; tetrahydromethanopterin S-methyltransferase subunit H [EC:2.1.1.86]	0.660027	0	0	0	0	0	0	0	0	0	0	0	57.9174	182.167	0	0	0	0	0	0	0	0
	K00399	mcrA; methyl-coenzyme M reductase alpha subunit [EC:2.8.4.1]	11.7622	0	0	0	0	0	0	0	0	0	0	0	216.273	545.137	0	0	0	0	0	0	0	0
	K00401	mcrB; methyl-coenzyme M reductase beta subunit [EC:2.8.4.1]	13.4676	0	0	0	0	0	0	0	0	0	0	0	229.61	594.197	0	0	0	0	0	0	0	0
	K00402	mcrG; methyl-coenzyme M reductase gamma subunit [EC:2.8.4.1]	16.9475	0	0	0	0	0	0	0	0	0	0	0	571.822	1995.41	0	0	0	0	0	0	0	0
	K03388	hdrA; heterodisulfide reductase subunit A [EC:1.8.98.1]	20.8547	6.63657	0	0	0	0	0.822924	2.46566	0	0	0.580857	1.90944	80.6757	122.071	0	0	1.17809	7.93323	0	0	0	0
	K03389	hdrB; heterodisulfide reductase subunit B [EC:1.8.98.1]	17.9669	0	0	2.12056	0	0	1.16437	0	0	0	5.2631	0	75.3815	477.24	0	0	2.81789	30.5003	0	0	0	0
	K03390	hdrC; heterodisulfide reductase subunit C [EC:1.8.98.1]	24.5088	0	0	13.4121	0	0	0	7.76434	0	0	0	0	266.915	429.257	0	0	8.86077	46.2143	0	0	0	0
Aerobic methane oxidation (M00174)	K10944	pmoA-amoA; methane/ammonia monooxygenase subunit A [EC:1.14.18.3 1.14.99.39]	0	0	7.82463	0	0	0	0	0	0	0	0	0	0	0	0	0	0	0	0	0	0	0
	K10945	pmoB-amoB; methane/ammonia monooxygenase subunit B	0	0	3.14583	0	0	0	0	0	0	0	0	0	0	0	0	0	0	0	0	0	0	0
	K10946	pmoC-amoC; methane/ammonia monooxygenase subunit C	0	0	16.3221	0	0	0	0	0	0	4.44117	0	0	0	0	0	0	0	0	0	0	0	0
	K16157	mmoX; methane monooxygenase component A alpha chain [EC:1.14.13.25]	0	0	0	0	0	0	0	0	0	0	0	0	0	0	0	0	0	0	0	0	0	0
	K16158	mmoY; methane monooxygenase component A beta chain [EC:1.14.13.25]	0	0	0	0	0	0	0	0	0	0	0	0	0	0	0	0	0	0	0	0	0	0
	K16159	mmoZ; methane monooxygenase component A gamma chain [EC:1.14.13.25]	0	0	0	0	0	0	0	0	0	0	0	0	0	0	0	0	0	0	0	0	0	0
	K16160	mmoB; methane monooxygenase regulatory protein B	0	0	0	0	0	0	0	0	0	0	0	0	0	0	0	0	0	0	0	0	0	0
	K16161	mmoC; methane monooxygenase component C [EC:1.14.13.25]	0	0	0	0	0	0	0	0	0	0	0	0	0	0	0	0	0	0	0	0	0	0
	K16162	mmoD; methane monooxygenase component D	0	0	0	0	0	0	0	0	0	0	0	0	0	0	0	0	0	0	0	0	0	0
	K14028	mdh1, mxaF; methanol dehydrogenase (cytochrome c) subunit 1 [EC:1.1.2.7]	0	0	0.212977	0	0	0	0	0	0	1.43367	0	0	0	0	0	0	0	0	0	0	0	0
	K14029	mdh2, mxaI; methanol dehydrogenase (cytochrome c) subunit 2 [EC:1.1.2.7]	0	0	0	0	0	0	0	0	0	5.96984	0	0	0	0	0	0	0	0	0	0	0	0
	K17066	MOX; alcohol oxidase [EC:1.1.3.13]	0	0	0	0	0	0	0	0	0	0	0	0	0	0	0	0	0	0	0	0	0	0
Dissimilatory sulfate reduction (M00596)	K00956	cysN; sulfate adenylyltransferase subunit 1 [EC:2.7.7.4]	0	0	0	0	0	0	0	0	1.65374	0	0	0	0	0	0	0	0	0	0	0	0	3.77977
	K00957	cysD; sulfate adenylyltransferase subunit 2 [EC:2.7.7.4]	0	0	0	3.29085	0.868889	0	0	0	0	0	0	0	0	0	0	0	3.37745	0	0	0	0	2.31009
	K00958	sat, met3; sulfate adenylyltransferase [EC:2.7.7.4]	0.138014	0	1.70852	0	0	0	0	0	1.42069	2.21016	0	0	42.3012	244.836	0	0	0	0.727751	0	0	8.65328	0
	K00394	aprA; adenylylsulfate reductase, subunit A [EC:1.8.99.2]	0	0	0	0	0	0	0.469825	0	1.00591	0	0	0	0	0	0	0	0	0	0	0	2.98058	0
	K00395	aprB; adenylylsulfate reductase, subunit B [EC:1.8.99.2]	0	0	0	0	0	0	11.7691	0	1.98828	0	0	0	0	0	0	0	0	0	0	0	7.68261	0
	K11180	dsrA; sulfite reductase alpha subunit [EC:1.8.99.3 1.8.99.5]	0	0	0	0	0	0	8.57481	0	0.968651	0	0	0	0	0	0	0	0	0	0	0	17.3752	0
	K11181	dsrB; sulfite reductase beta subunit [EC:1.8.99.3 1.8.99.5]	0	0	0	0	0	0	0	0	0	0	0	0	0	0	0	0	0	0	0	0	21.8792	0
Cytochrome c oxidase (M00155)	K02275	coxB; cytochrome c oxidase subunit II [EC:1.9.3.1]	0	0	5.21842	0	2.43804	6.26204	6.34026	0	5.08542	18.582	4.10073	0	0	109.676	0.38746	0	5.13799	26.4444	35.8121	0	11.7003	14.4246
	K02274	coxA; cytochrome c oxidase subunit I [EC:1.9.3.1]	0	0	5.41376	2.39372	1.72614	4.06408	0	0	2.05126	2.62905	0	0	0	0	5.37289	0	5.44264	4.15198	18.3027	0	8.46707	3.29378
	K02276	coxC; cytochrome c oxidase subunit III [EC:1.9.3.1]	0	0	7.06632	0.520469	0.244426	2.26329	0	0	0	6.00825	0	0	0	0	2.94869	0	22.6578	14.465	25.7764	0	2.94688	8.26848
	K15408	coxAC; cytochrome c oxidase subunit I₂ [EC:1.9.3.1]	0	0	0	0	0	0	0	0	0	0	0	0	0	0	0	0	0	0	0	0	0	0
	K02277	coxD, ctaF; cytochrome c oxidase subunit IV [EC:1.9.3.1]	0	0	8.14215	0	0	30.0907	0	0	1.88306	0	0	0	0	0	0	0	59.118	8.75388	0.275301	0	0	0.836914
	K00404	ccoN; cytochrome c oxidase cbb3-type subunit I [EC:1.9.3.1]	12.9827	0.111767	0.708449	0	0	0.283047	1.98112	0	3.33062	0	0	0	244.045	133.115	0	0	3.08018	0	0	0	0.271303	11.3186
	K00405	ccoO; cytochrome c oxidase cbb3-type subunit II	0	6.21833	0	0	0	3.86268	1.08596	0	1.28204	0	0	0	0	0	0	0	2.92627	0	0	0	0.637892	4.07107
	K15862	ccoNO; cytochrome c oxidase cbb3-type subunit I/II [EC:1.9.3.1]	0.325809	0	0	0	0	0	0	1.0785	0	0	0	0	0	53.3649	0	0	0	0	27.998	0	0	0
	K00407	ccoQ; cytochrome c oxidase cbb3-type subunit IV	0	0	0	0	0	0	0	0	0	0	0	0	0	0	0	0	0	0	0	0.917669	3.2692	18.9388
	K00406	ccoP; cytochrome c oxidase cbb3-type subunit III	1.76979	10.556	3.03684	0	0	0	2.25786	0	0	0	0	0	13.0768	0	0	0	2.96878	0	21.348	0	6.85271	34.0836

## Sheet: TPM values of KEGG modules
Genome_ID	Methanogenesis_(M00567)	Cytochrome_bc1_complex_respiratory_unit_(M00151)	Cytochrome_c_oxidase_(M00156)	Denitrification_(M00529)	Cytochrome_c_oxidase_(M00155)	Dissimilatory_nitrate_reduction_(M00530)	Methane_oxidation_(M00174)	Dissimilatory_sulfate_reduction_(M00596)	MHC	Total TPM
Ca. M. ferrireducens’	306.22	0	15.0783	3.3497	0	0	0	0.138014	122.605	15095
Ca. M. manganicus’	8505.63	237.091	186.48	182.333	109.676	0	0	244.836	5148.41	530733
Ca. M. manganireducens’	3538.5	95.2258	257.122	64.4971	0	129.569	0	42.3012	1555.79	236692
Mn-Anaerolineales-1	6.00742	1.66432	0	0	4.10073	0.120523	0	0	6.29984	4551.29
Mn-Anaerolineales-2	100.537	25.4427	0	28.6443	53.8153	8.14847	0	0.727751	0	23248
Mn-Sulfuritalea-1	7.57109	4.86827	4.61266	5.39009	9.01973	5.17028	0	7.03727	18.8447	5103.1
Mn-Betaproteobacteriales-1	0	14.0543	11.0311	19.6596	23.1142	13.9567	0	58.5708	42.9748	14514.1
Mn-Rhodocyclaceae-1	0	16.8027	68.412	16.6363	26.8238	14.2738	0	6.08986	63.4269	16760.4
Mn-Chloroflexi-1	0.390352	1.24541	0	4.45451	4.40861	0.406269	0	0.868889	0	6444.77
Mn-Dehalococcoidia-1	8.16273	0	0	6.81154	8.70903	6.54031	0	0	0	5552.67
Mn-MBNT15-1	0	0	4.14573	2.04257	42.6801	5.99093	0	0	0	10522.3
Mn-Desulfuromonadales-1	14.3332	27.9573	8.97524	9.60085	92.3564	15.78	0	3.37745	0	12079.9
Mn-Steroidobacteraceae-1	0	0	0.917669	0	0	0	0	0	0	1763.85
Mn-Gemmatimonadetes-1	10.23	0	1.0785	0	0	0	0	0	0	1063.61
Mn-Gemmatimonadetes-2	0	0	0	0	0	0	0	0	0	1034.62
Mn-Geobacter-1	10.7363	0	16.8861	9.32259	0	43.5524	0	0	267.072	21390.5
Mn-Geobacteraceae-1	27.4756	1.03432	0	4.96918	2.91419	37.5365	0	3.29085	48.4351	8134.91
Mn-Melioribacteraceae-1	27.9872	0	49.3459	9.86539	80.1665	0	0	0	0	52162.2
Mn-Methylococcaceae-1	11.0627	18.1969	0	0.520469	27.2193	0.290237	11.8447	2.21016	30.7104	9984.31
Mn-Methylomirabilis-1	28.5398	3.56177	3.74529	19.9621	25.8407	14.4009	27.5056	1.70852	16.6538	8532.17
Mn-Thermodesulfovibrionales-1	12.4842	0.143701	5.32495	27.8572	6.34026	48.9251	0	20.8137	0	6867.31
Mn-Acetivibrionaceae-1	1.90944	1.58138	0	0	0	1.67192	0	0	0	7770.71

## Sheet: MHC localisation prediction
Genome	gene_id	MHCs > =3 CXXCH	mRNA-TPM		Signalp_predict	PSORTb_predict	Orthogroup	Comments
Ca. M. manganicus’	Mn-Methanoperedens-1_00172	15	74.3038		SP(Sec/SPI)	Extracellular	OG0001465
Ca. M. manganicus’	Mn-Methanoperedens-1_00175	22	135.867		SP(Sec/SPI)	Extracellular	OG0000100	S-layer doman
Ca. M. manganicus’	Mn-Methanoperedens-1_00342	3	113.613		SP(Sec/SPI)	Unknown	OG0012921
Ca. M. manganicus’	Mn-Methanoperedens-1_00356	6	135.871		SP(Sec/SPI)	Unknown	OG0002151	MHC in bc complex
Ca. M. manganicus’	Mn-Methanoperedens-1_00364	4	115.63		OTHER	Cytoplasmic	OG0000252
Ca. M. manganicus’	Mn-Methanoperedens-1_00560	55	153.977		OTHER	Unknown	OG0002568
Ca. M. manganicus’	Mn-Methanoperedens-1_00564	57	179.354		SP(Sec/SPI)	Unknown	OG0002568
Ca. M. manganicus’	Mn-Methanoperedens-1_00569	13	31.9385		OTHER	Extracellular	OG0002568
Ca. M. manganicus’	Mn-Methanoperedens-1_00575	7	52.8819		SP(Sec/SPI)	Unknown	OG0003205
Ca. M. manganicus’	Mn-Methanoperedens-1_00577	4	175.277		SP(Sec/SPI)	CytoplasmicMembrane	OG0000199
Ca. M. manganicus’	Mn-Methanoperedens-1_00579	6	135.603		SP(Sec/SPI)	Cytoplasmic	OG0003207
Ca. M. manganicus’	Mn-Methanoperedens-1_00781	6	55.1034		SP(Sec/SPI)	Unknown	OG0001171	MHC in bc complex
Ca. M. manganicus’	Mn-Methanoperedens-1_00823	3	395.268		SP(Sec/SPI)	Cytoplasmic	OG0001557	MHC in nrfD complex
Ca. M. manganicus’	Mn-Methanoperedens-1_00824	6	141.953		SP(Sec/SPI)	Cytoplasmic	OG0000137	MHC in nrfD complex
Ca. M. manganicus’	Mn-Methanoperedens-1_01653	11	118.345		SP(Sec/SPI)	Cytoplasmic	OG0001425
Ca. M. manganicus’	Mn-Methanoperedens-1_01729	46	204.431		OTHER	Unknown	OG0002568
Ca. M. manganicus’	Mn-Methanoperedens-1_01730	55	137.353		OTHER	Cellwall	OG0002568
Ca. M. manganicus’	Mn-Methanoperedens-1_01939	13	243.336		OTHER	Cytoplasmic	OG0001278
Ca. M. manganicus’	Mn-Methanoperedens-1_01940	6	149.883		SP(Sec/SPI)	Unknown	OG0001466
Ca. M. manganicus’	Mn-Methanoperedens-1_02055	11	125.323		SP(Sec/SPI)	Unknown	OG0003205
Ca. M. manganicus’	Mn-Methanoperedens-1_02057	4	35.975		SP(Sec/SPI)	Cytoplasmic	OG0000199
Ca. M. manganicus’	Mn-Methanoperedens-1_02059	5	194.787		SP(Sec/SPI)	Cytoplasmic	OG0003207
Ca. M. manganicus’	Mn-Methanoperedens-1_02061	8	35.8807		SP(Sec/SPI)	Unknown	OG0004183
Ca. M. manganicus’	Mn-Methanoperedens-1_02062	5	88.3395		SP(Sec/SPI)	Cytoplasmic	OG0001924
Ca. M. manganicus’	Mn-Methanoperedens-1_02228	6	131.497		SP(Sec/SPI)	Unknown	OG0002151	MHC in bc complex
Ca. M. manganicus’	Mn-Methanoperedens-1_02233	7	33.4455		OTHER	Cytoplasmic	OG0001680	MHC in nrfD complex
Ca. M. manganicus’	Mn-Methanoperedens-1_02270	6	37.2915		SP(Sec/SPI)	Cytoplasmic	OG0001550	MHC in bc complex
Ca. M. manganicus’	Mn-Methanoperedens-1_02271	6	145.261		SP(Sec/SPI)	Cellwall	OG0000137	MHC in bc complex
Ca. M. manganicus’	Mn-Methanoperedens-1_02515	3	11.1016		OTHER	CytoplasmicMembrane	OG0002753
Ca. M. manganicus’	Mn-Methanoperedens-1_02537	36	84.3491		SP(Sec/SPI)	Cellwall	OG0005149
Ca. M. manganicus’	Mn-Methanoperedens-1_02538	28	0.0623199		SP(Sec/SPI)	Extracellular	OG0003145
Ca. M. manganicus’	Mn-Methanoperedens-1_02689	16	11.9112		SP(Sec/SPI)	CytoplasmicMembrane	OG0001465
Ca. M. manganicus’	Mn-Methanoperedens-1_02702	12	133.437		SP(Sec/SPI)	Unknown	OG0002074	S-layer doman
Ca. M. manganicus’	Mn-Methanoperedens-1_02703	16	215.256		SP(Sec/SPI)	Cytoplasmic	OG0001387
Ca. M. manganicus’	Mn-Methanoperedens-1_03215	5	115.361		OTHER	Cytoplasmic	OG0000144
Ca. M. manganicus’	Mn-Methanoperedens-1_03495	13	199.007		SP(Sec/SPI)	Unknown	OG0001278
Ca. M. manganicus’	Mn-Methanoperedens-1_03501	12	180.594		SP(Sec/SPI)	Cytoplasmic	OG0002074	S-layer doman
Ca. M. manganicus’	Mn-Methanoperedens-1_03502	16	108.884		SP(Sec/SPI)	Cytoplasmic	OG0001387
Ca. M. manganicus’	Mn-Methanoperedens-1_03538	13	129.209		SP(Sec/SPI)	Unknown	OG0001278
Ca. M. manganicus’	Mn-Methanoperedens-1_03540	12	102.428		SP(Sec/SPI)	Unknown	OG0002074	S-layer doman
Ca. M. manganicus’	Mn-Methanoperedens-1_03541	16	133.566		SP(Sec/SPI)	Cytoplasmic	OG0001387
Ca. M. manganicus’	Mn-Methanoperedens-1_03597	8	144.563		OTHER	Unknown	OG0013317
Ca. M. manganicus’	Mn-Methanoperedens-1_03598	8	144.563		OTHER	Extracellular	OG0002568
Ca. M. manganireducens’	Mn-Methanoperedens-2_00098	16	65.5953		SP(Sec/SPI)	Extracellular	OG0002568
Ca. M. manganireducens’	Mn-Methanoperedens-2_00102	3	37.3124		SP(Sec/SPI)	Cytoplasmic	OG0001465	MHC in nrfD complex
Ca. M. manganireducens’	Mn-Methanoperedens-2_00103	6	42.7745		SP(Sec/SPI)	Unknown	OG0001557	MHC in nrfD complex
Ca. M. manganireducens’	Mn-Methanoperedens-2_00331	13	99.0406		SP(Sec/SPI)	Cytoplasmic	OG0000137
Ca. M. manganireducens’	Mn-Methanoperedens-2_00332	6	53.9827		OTHER	Cytoplasmic	OG0001278
Ca. M. manganireducens’	Mn-Methanoperedens-2_00394	6	9.43768		SP(Sec/SPI)	Cytoplasmic	OG0001466	MHC in bc complex
Ca. M. manganireducens’	Mn-Methanoperedens-2_00395	6	1.23755		SP(Sec/SPI)	Cytoplasmic	OG0001550	MHC in bc complex
Ca. M. manganireducens’	Mn-Methanoperedens-2_00534	5	5.56734		OTHER	Cytoplasmic	OG0000144
Ca. M. manganireducens’	Mn-Methanoperedens-2_00838	52	66.2197		OTHER	Cellwall	OG0005149	S-layer doman
Ca. M. manganireducens’	Mn-Methanoperedens-2_00866	19	24.3465		SP(Sec/SPI)	Cytoplasmic	OG0000100	S-layer doman
Ca. M. manganireducens’	Mn-Methanoperedens-2_00925	8	32.5311		SP(Sec/SPI)	Extracellular	OG0002974
Ca. M. manganireducens’	Mn-Methanoperedens-2_01203	20	42.4428		SP(Sec/SPI)	Extracellular	OG0001415
Ca. M. manganireducens’	Mn-Methanoperedens-2_01219	11	26.6508		SP(Sec/SPI)	Extracellular	OG0003205
Ca. M. manganireducens’	Mn-Methanoperedens-2_01221	4	319.504		SP(Sec/SPI)	Unknown	OG0000199
Ca. M. manganireducens’	Mn-Methanoperedens-2_01223	6	94.9066		SP(Sec/SPI)	Cytoplasmic	OG0003207
Ca. M. manganireducens’	Mn-Methanoperedens-2_01519	6	138.147		SP(Sec/SPI)	Cytoplasmic	OG0001171	MHC in bc complex, highly expressed in ‘Ca. M. ferrireducens’
[truncated: 9 more rows]
