# Supplementary material for: Anaerobic methane oxidation coupled to manganese reduction by members of the Methanoperedenaceae
Source: ISME J. 2020 Jan 27;14(4):1030–41. doi: 10.1038/s41396-020-0590-x (PMC7082337; doi:10.1038/s41396-020-0590-x)
Supplement: Supplementary file 3 — Suppl. Dataset 2 [file 41396_2020_590_MOESM3_ESM.xlsx]

## Sheet: Archael marker genes
Archael-specific marker genes used for phylogenetic inference
Marker Id	Name	Description	Length (bp)
PFAM_PF00368.13	HMG-CoA_red	Hydroxymethylglutaryl-coenzyme A reductase	373
PFAM_PF00410.14	Ribosomal_S8	Ribosomal protein S8	129
PFAM_PF00466.15	Ribosomal_L10	Ribosomal protein L10	100
PFAM_PF00687.16	Ribosomal_L1	Ribosomal protein L1p/L10e family	220
PFAM_PF00827.12	Ribosomal_L15e	Ribosomal L15	192
PFAM_PF00900.15	Ribosomal_S4e	Ribosomal family S4e	77
PFAM_PF01000.21	RNA_pol_A_bac	RNA polymerase Rpb3/RpoA insert domain	112
PFAM_PF01015.13	Ribosomal_S3Ae	Ribosomal S3Ae family	195
PFAM_PF01090.14	Ribosomal_S19e	Ribosomal protein S19e	140
PFAM_PF01092.14	Ribosomal_S6e	Ribosomal protein S6e	127
PFAM_PF01157.13	Ribosomal_L21e	Ribosomal protein L21e	99
PFAM_PF01191.14	RNA_pol_Rpb5_C	RNA polymerase Rpb5, C-terminal domain	74
PFAM_PF01194.12	RNA_pol_N	RNA polymerases N / 8 kDa subunit	60
PFAM_PF01198.14	Ribosomal_L31e	Ribosomal protein L31e	83
PFAM_PF01200.13	Ribosomal_S28e	Ribosomal protein S28e	69
PFAM_PF01269.12	Fibrillarin	Fibrillarin	229
PFAM_PF01280.15	Ribosomal_L19e	Ribosomal protein L19e	148
PFAM_PF01282.14	Ribosomal_S24e	Ribosomal protein S24e	84
PFAM_PF01496.14	V_ATPase_I	V-type ATPase 116kDa subunit family	759
PFAM_PF01655.13	Ribosomal_L32e	Ribosomal protein L32	110
PFAM_PF01798.13	Nop	Putative snoRNA binding domain	150
PFAM_PF01864.12	DUF46	Putative integral membrane protein DUF46	175
PFAM_PF01866.12	Diphthamide_syn	Putative diphthamide synthesis protein	307
PFAM_PF01868.11	UPF0086	Domain of unknown function UPF0086	89
PFAM_PF01984.15	dsDNA_bind	Double-stranded DNA-binding domain	107
PFAM_PF01990.12	ATP-synt_F	ATP synthase (F/14-kDa) subunit	95
PFAM_PF02006.11	DUF137	Protein of unknown function DUF137	178
PFAM_PF02978.14	SRP_SPB	Signal peptide binding domain	104
PFAM_PF03874.11	RNA_pol_Rpb4	RNA polymerase Rpb4	117
PFAM_PF04019.7	DUF359	Protein of unknown function (DUF359)	121
PFAM_PF04104.9	DNA_primase_lrg	Eukaryotic and archaeal DNA primase, large subunit	260
PFAM_PF04919.7	DUF655	Protein of unknown function (DUF655)	181
PFAM_PF07541.7	EIF_2_alpha	Eukaryotic translation initiation factor 2 alpha subunit	114
PFAM_PF13656.1	RNA_pol_L_2	RNA polymerase Rpb3/Rpb11 dimerisation domain	77
PFAM_PF13685.1	Fe-ADH_2	Iron-containing alcohol dehydrogenase	250
TIGR_TIGR00021	rpiA	ribose 5-phosphate isomerase A	218
TIGR_TIGR00037	eIF_5A	translation elongation factor IF5A	130
TIGR_TIGR00042	TIGR00042	non-canonical purine NTP pyrophosphatase, RdgB/HAM1 family	184
TIGR_TIGR00064	ftsY	signal recognition particle-docking protein FtsY	279
TIGR_TIGR00111	pelota	mRNA surveillance protein pelota	351
TIGR_TIGR00134	gatE_arch	glutamyl-tRNA(Gln) amidotransferase, subunit E	622
TIGR_TIGR00240	ATCase_reg	aspartate carbamoyltransferase, regulatory subunit	150
TIGR_TIGR00264	TIGR00264	alpha-NAC homolog	116
TIGR_TIGR00270	TIGR00270	TIGR00270 family protein	154
TIGR_TIGR00279	uL16_euk_arch	ribosomal protein uL16	172
TIGR_TIGR00283	arch_pth2	peptidyl-tRNA hydrolase	115
TIGR_TIGR00291	RNA_SBDS	rRNA metabolism protein, SBDS family	231
TIGR_TIGR00293	TIGR00293	prefoldin, alpha subunit	129
TIGR_TIGR00307	eS8	ribosomal protein eS8	127
TIGR_TIGR00308	TRM1	N2,N2-dimethylguanosine tRNA methyltransferase	375
TIGR_TIGR00323	eIF-6	putative translation initiation factor eIF-6	215
TIGR_TIGR00324	endA	tRNA-intron lyase	177
TIGR_TIGR00335	primase_sml	putative DNA primase, eukaryotic-type, small subunit	324
TIGR_TIGR00336	pyrE	orotate phosphoribosyltransferase	173
TIGR_TIGR00337	PyrG	CTP synthase	526
TIGR_TIGR00373	TIGR00373	transcription factor E	162
TIGR_TIGR00389	glyS_dimeric	glycine--tRNA ligase	565
TIGR_TIGR00392	ileS	isoleucine--tRNA ligase	861
TIGR_TIGR00398	metG	methionine--tRNA ligase	530
TIGR_TIGR00405	KOW_elon_Spt5	transcription elongation factor Spt5	145
TIGR_TIGR00408	proS_fam_I	proline--tRNA ligase	475
TIGR_TIGR00422	valS	valine--tRNA ligase	863
TIGR_TIGR00425	CBF5	putative rRNA pseudouridine synthase	322
TIGR_TIGR00432	arcsn_tRNA_tgt	tRNA-guanine(15) transglycosylase	637
TIGR_TIGR00442	hisS	histidine--tRNA ligase	406
TIGR_TIGR00448	rpoE	DNA-directed RNA polymerase	179
TIGR_TIGR00456	argS	arginine--tRNA ligase	569
TIGR_TIGR00458	aspS_nondisc	aspartate--tRNA(Asn) ligase	428
TIGR_TIGR00463	gltX_arch	glutamate--tRNA ligase	560
TIGR_TIGR00468	pheS	phenylalanine--tRNA ligase, alpha subunit	324
TIGR_TIGR00471	pheT_arch	phenylalanine--tRNA ligase, beta subunit	551
TIGR_TIGR00490	aEF-2	translation elongation factor aEF-2	720
TIGR_TIGR00491	aIF-2	translation initiation factor aIF-2	594
TIGR_TIGR00501	met_pdase_II	methionine aminopeptidase, type II	295
TIGR_TIGR00521	coaBC_dfp	phosphopantothenoylcysteine decarboxylase / phosphopantothenate--cysteine ligase	392
TIGR_TIGR00522	dph5	diphthine synthase	258
TIGR_TIGR00549	mevalon_kin	mevalonate kinase	276
TIGR_TIGR00658	orni_carb_tr	ornithine carbamoyltransferase	304
TIGR_TIGR00670	asp_carb_tr	aspartate carbamoyltransferase	304
TIGR_TIGR00729	TIGR00729	ribonuclease HII	207
TIGR_TIGR00936	ahcY	adenosylhomocysteinase	416
TIGR_TIGR00982	uS12_E_A	ribosomal protein uS12	139
TIGR_TIGR01008	uS3_euk_arch	ribosomal protein uS3	195
TIGR_TIGR01012	uS2_euk_arch	ribosomal protein uS2	196
TIGR_TIGR01018	uS4_arch	ribosomal protein uS4	162
TIGR_TIGR01020	uS5_euk_arch	ribosomal protein uS5	212
TIGR_TIGR01025	uS19_arch	ribosomal protein uS19	135
TIGR_TIGR01028	uS7_euk_arch	ribosomal protein uS7	186
TIGR_TIGR01038	uL22_arch_euk	ribosomal protein uL22	148
TIGR_TIGR01046	uS10_euk_arch	ribosomal protein uS10	99
TIGR_TIGR01052	top6b	DNA topoisomerase VI, B subunit	488
TIGR_TIGR01060	eno	phosphopyruvate hydratase	425
TIGR_TIGR01077	L13_A_E	ribosomal protein uL13	141
TIGR_TIGR01080	rplX_A_E	ribosomal protein uL24	116
TIGR_TIGR01213	pseudo_Pus10arc	tRNA pseudouridine(54/55) synthase	387
TIGR_TIGR01309	uL30_arch	ribosomal protein uL30	151
TIGR_TIGR01952	nusA_arch	NusA family KH domain protein, archaeal	141
TIGR_TIGR02076	pyrH_arch	putative uridylate kinase	222
TIGR_TIGR02153	gatD_arch	glutamyl-tRNA(Gln) amidotransferase, subunit D	405
TIGR_TIGR02236	recomb_radA	DNA repair and recombination protein RadA	311
TIGR_TIGR02258	2_5_ligase	2'-5' RNA ligase	180
TIGR_TIGR02338	gimC_beta	prefoldin, beta subunit	110
TIGR_TIGR02389	RNA_pol_rpoA2	DNA-directed RNA polymerase, subunit A''	367
TIGR_TIGR02390	RNA_pol_rpoA1	DNA-directed RNA polymerase subunit A'	867
TIGR_TIGR02651	RNase_Z	ribonuclease Z	302
TIGR_TIGR03626	L3_arch	ribosomal protein uL3	331
TIGR_TIGR03627	uS9_arch	ribosomal protein uS9	130
TIGR_TIGR03628	arch_S11P	ribosomal protein uS11	117
TIGR_TIGR03629	uS13_arch	ribosomal protein uS13	144
TIGR_TIGR03636	uL23_arch	ribosomal protein uL23	77
TIGR_TIGR03653	uL6_arch	ribosomal protein uL6	170
TIGR_TIGR03665	arCOG04150	arCOG04150 universal archaeal KH domain protein	173
TIGR_TIGR03670	rpoB_arch	DNA-directed RNA polymerase subunit B	599
TIGR_TIGR03671	cca_archaeal	CCA-adding enzyme	410
TIGR_TIGR03672	rpl4p_arch	50S ribosomal protein uL4	251
TIGR_TIGR03673	uL14_arch	50S ribosomal protein uL14	131
TIGR_TIGR03674	fen_arch	flap structure-specific endonuclease	338
TIGR_TIGR03677	eL8_ribo	ribosomal protein eL8	117
TIGR_TIGR03680	eif2g_arch	translation initiation factor 2, gamma subunit	407
TIGR_TIGR03683	A-tRNA_syn_arch	alanine--tRNA ligase	902
TIGR_TIGR03684	arCOG00985	arCOG04150 universal archaeal PUA-domain protein	154
TIGR_TIGR03722	arch_KAE1	universal archaeal protein Kae1	323

## Sheet: Bacterial marker genes
Bacterial-specific marker genes used for phylogenetic inference
Marker Id	Name	Description	Length (bp)
PFAM_PF00380.14	Ribosomal_S9	Ribosomal protein S9/S16	121
PFAM_PF00410.14	Ribosomal_S8	Ribosomal protein S8	129
PFAM_PF00466.15	Ribosomal_L10	Ribosomal protein L10	100
PFAM_PF01025.14	GrpE	GrpE	166
PFAM_PF02576.12	DUF150	Uncharacterised BCR, YhbC family COG0779	141
PFAM_PF03726.9	PNPase	Polyribonucleotide nucleotidyltransferase, RNA binding domain	83
TIGR_TIGR00006	TIGR00006	16S rRNA (cytosine(1402)-N(4))-methyltransferase	310
TIGR_TIGR00019	prfA	peptide chain release factor 1	361
TIGR_TIGR00020	prfB	peptide chain release factor 2	365
TIGR_TIGR00029	S20	ribosomal protein bS20	87
TIGR_TIGR00043	TIGR00043	rRNA maturation RNase YbeY	111
TIGR_TIGR00054	TIGR00054	RIP metalloprotease RseP	421
TIGR_TIGR00059	L17	ribosomal protein bL17	112
TIGR_TIGR00061	L21	ribosomal protein bL21	101
TIGR_TIGR00064	ftsY	signal recognition particle-docking protein FtsY	279
TIGR_TIGR00065	ftsZ	cell division protein FtsZ	353
TIGR_TIGR00082	rbfA	ribosome-binding factor A	115
TIGR_TIGR00083	ribF	riboflavin biosynthesis protein RibF	290
TIGR_TIGR00084	ruvA	Holliday junction DNA helicase RuvA	192
TIGR_TIGR00086	smpB	SsrA-binding protein	144
TIGR_TIGR00088	trmD	tRNA (guanine(37)-N(1))-methyltransferase	233
TIGR_TIGR00090	rsfS_iojap_ybeB	ribosome silencing factor	99
TIGR_TIGR00092	TIGR00092	GTP-binding protein YchF	368
TIGR_TIGR00095	TIGR00095	16S rRNA (guanine(966)-N(2))-methyltransferase RsmD	194
TIGR_TIGR00115	tig	trigger factor	410
TIGR_TIGR00116	tsf	translation elongation factor Ts	293
TIGR_TIGR00138	rsmG_gidB	16S rRNA (guanine(527)-N(7))-methyltransferase RsmG	183
TIGR_TIGR00158	L9	ribosomal protein bL9	148
TIGR_TIGR00166	S6	ribosomal protein bS6	95
TIGR_TIGR00168	infC	translation initiation factor IF-3	165
TIGR_TIGR00186	rRNA_methyl_3	RNA methyltransferase, TrmH family, group 3	240
TIGR_TIGR00194	uvrC	excinuclease ABC subunit C	574
TIGR_TIGR00250	RNAse_H_YqgF	putative transcription antitermination factor YqgF	130
TIGR_TIGR00337	PyrG	CTP synthase	526
TIGR_TIGR00344	alaS	alanine--tRNA ligase	847
TIGR_TIGR00362	DnaA	chromosomal replication initiator protein DnaA	437
TIGR_TIGR00382	clpX	ATP-dependent Clp protease, ATP-binding subunit ClpX	414
TIGR_TIGR00392	ileS	isoleucine--tRNA ligase	861
TIGR_TIGR00396	leuS_bact	leucine--tRNA ligase	843
TIGR_TIGR00398	metG	methionine--tRNA ligase	530
TIGR_TIGR00414	serS	serine--tRNA ligase	418
TIGR_TIGR00416	sms	DNA repair protein RadA	454
TIGR_TIGR00420	trmU	tRNA (5-methylaminomethyl-2-thiouridylate)-methyltransferase	351
TIGR_TIGR00431	TruB	tRNA pseudouridine(55) synthase	210
TIGR_TIGR00435	cysS	cysteine--tRNA ligase	466
TIGR_TIGR00436	era	GTP-binding protein Era	270
TIGR_TIGR00442	hisS	histidine--tRNA ligase	406
TIGR_TIGR00445	mraY	phospho-N-acetylmuramoyl-pentapeptide-transferase	321
TIGR_TIGR00456	argS	arginine--tRNA ligase	569
TIGR_TIGR00459	aspS_bact	aspartate--tRNA ligase	586
TIGR_TIGR00460	fmt	methionyl-tRNA formyltransferase	315
TIGR_TIGR00468	pheS	phenylalanine--tRNA ligase, alpha subunit	324
TIGR_TIGR00472	pheT_bact	phenylalanine--tRNA ligase, beta subunit	798
TIGR_TIGR00487	IF-2	translation initiation factor IF-2	587
TIGR_TIGR00496	frr	ribosome recycling factor	176
TIGR_TIGR00539	hemN_rel	putative oxygen-independent coproporphyrinogen III oxidase	361
TIGR_TIGR00580	mfd	transcription-repair coupling factor	923
TIGR_TIGR00593	pola	DNA polymerase I	890
TIGR_TIGR00615	recR	recombination protein RecR	196
TIGR_TIGR00631	uvrb	excinuclease ABC subunit B	658
TIGR_TIGR00634	recN	DNA repair protein RecN	563
TIGR_TIGR00635	ruvB	Holliday junction DNA helicase RuvB	305
TIGR_TIGR00643	recG	ATP-dependent DNA helicase RecG	629
TIGR_TIGR00663	dnan	DNA polymerase III, beta subunit	367
TIGR_TIGR00717	rpsA	ribosomal protein bS1	516
TIGR_TIGR00755	ksgA	ribosomal RNA small subunit methyltransferase A	256
TIGR_TIGR00810	secG	preprotein translocase, SecG subunit	73
TIGR_TIGR00922	nusG	transcription termination/antitermination factor NusG	172
TIGR_TIGR00928	purB	adenylosuccinate lyase	436
TIGR_TIGR00959	ffh	signal recognition particle protein	428
TIGR_TIGR00963	secA	preprotein translocase, SecA subunit	787
TIGR_TIGR00964	secE_bact	preprotein translocase, SecE subunit	57
TIGR_TIGR00967	3a0501s007	preprotein translocase, SecY subunit	414
TIGR_TIGR01009	rpsC_bact	ribosomal protein uS3	212
TIGR_TIGR01011	rpsB_bact	ribosomal protein uS2	225
TIGR_TIGR01017	rpsD_bact	ribosomal protein uS4	200
TIGR_TIGR01021	rpsE_bact	ribosomal protein uS5	156
TIGR_TIGR01029	rpsG_bact	ribosomal protein uS7	154
TIGR_TIGR01032	rplT_bact	ribosomal protein bL20	114
TIGR_TIGR01039	atpD	ATP synthase F1, beta subunit	462
TIGR_TIGR01044	rplV_bact	ribosomal protein uL22	103
TIGR_TIGR01059	gyrB	DNA gyrase, B subunit	639
TIGR_TIGR01063	gyrA	DNA gyrase, A subunit	800
TIGR_TIGR01066	rplM_bact	ribosomal protein uL13	141
TIGR_TIGR01071	rplO_bact	ribosomal protein uL15	144
TIGR_TIGR01079	rplX_bact	ribosomal protein uL24	104
TIGR_TIGR01082	murC	UDP-N-acetylmuramate--L-alanine ligase	449
TIGR_TIGR01087	murD	UDP-N-acetylmuramoylalanine--D-glutamate ligase	441
TIGR_TIGR01128	holA	DNA polymerase III, delta subunit	314
TIGR_TIGR01146	ATPsyn_F1gamma	ATP synthase F1, gamma subunit	286
TIGR_TIGR01164	rplP_bact	ribosomal protein uL16	126
TIGR_TIGR01169	rplA_bact	ribosomal protein uL1	227
TIGR_TIGR01171	rplB_bact	ribosomal protein uL2	275
TIGR_TIGR01302	IMP_dehydrog	inosine-5'-monophosphate dehydrogenase	450
TIGR_TIGR01391	dnaG	DNA primase	414
TIGR_TIGR01393	lepA	elongation factor 4	595
TIGR_TIGR01394	TypA_BipA	GTP-binding protein TypA/BipA	594
TIGR_TIGR01510	coaD_prev_kdtB	pantetheine-phosphate adenylyltransferase	155
TIGR_TIGR01632	L11_bact	ribosomal protein uL11	140
TIGR_TIGR01951	nusB	transcription antitermination factor NusB	131
TIGR_TIGR01953	NusA	transcription termination factor NusA	340
TIGR_TIGR02012	tigrfam_recA	protein RecA	321
TIGR_TIGR02013	rpoB	DNA-directed RNA polymerase, beta subunit	1238
TIGR_TIGR02027	rpoA	DNA-directed RNA polymerase, alpha subunit	298
TIGR_TIGR02075	pyrH_bact	UMP kinase	233
TIGR_TIGR02191	RNaseIII	ribonuclease III	219
TIGR_TIGR02273	16S_RimM	16S rRNA processing protein RimM	166
TIGR_TIGR02350	prok_dnaK	chaperone protein DnaK	596
TIGR_TIGR02386	rpoC_TIGR	DNA-directed RNA polymerase, beta' subunit	1147
TIGR_TIGR02397	dnaX_nterm	DNA polymerase III, subunit gamma and tau	355
TIGR_TIGR02432	lysidine_TilS_N	tRNA(Ile)-lysidine synthetase	189
TIGR_TIGR02729	Obg_CgtA	Obg family GTPase CgtA	329
TIGR_TIGR03263	guanyl_kin	guanylate kinase	180
TIGR_TIGR03594	GTPase_EngA	ribosome-associated GTPase EngA	432
TIGR_TIGR03625	L3_bact	50S ribosomal protein uL3	202
TIGR_TIGR03632	uS11_bact	ribosomal protein uS11	117
TIGR_TIGR03654	L6_bact	ribosomal protein uL6	175
TIGR_TIGR03723	T6A_TsaD_YgjD	tRNA threonylcarbamoyl adenosine modification protein TsaD	314
TIGR_TIGR03725	T6A_YeaZ	tRNA threonylcarbamoyl adenosine modification protein YeaZ	212
TIGR_TIGR03953	rplD_bact	50S ribosomal protein uL4	188
